# Supplementary material for: Exploratory Bivariate Genome-Wide Analysis in Northern Chinese Twins Suggests Potential Loci at 2q33.1 Harboring SPATS2L for Lung Function and Fasting Plasma Glucose
Source: Genes (Basel). 2026 Feb 24;17(3):251. doi: 10.3390/genes17030251 (PMC13025642; doi:10.3390/genes17030251)
Supplement: Supplementary file 1 [file genes-17-00251-s001.zip]

Archive with 7 entries (7 files):
- Figure S1.tiff
- Figure S2.tiff
- Table S1.pdf
- Table S2.xlsx
- Table S3.xlsx
- Table S4.xlsx
- Table S5.pdf
