# Supplementary material for: Exploratory Bivariate Genome-Wide Analysis in Northern Chinese Twins Suggests Potential Loci at 2q33.1 Harboring SPATS2L for Lung Function and Fasting Plasma Glucose
Source: Genes (Basel). 2026 Feb 24;17(3):251. doi: 10.3390/genes17030251 (PMC13025642; doi:10.3390/genes17030251)
Supplement: Supplementary file 1 [file genes-17-00251-s001.zip › Table S2.xlsx]

## Sheet: Sheet1
Table S2 All suggestively significant SNPs for association with FEV1/FVC ratio and FPG in genome-wide association study
SNP	CHR	BP	Band	Beta	P value	Located/nearsted Gene	Consequence
rs60106404	2	201118971	q33.1	-0.692373	9.33665e-10	ENSG00000297701	intron_variant,non_coding_transcript_variant
rs9558417	13	105545977	q33.2	-0.395994	1.19688e-08	ENSG00000309518	downstream_gene_variant
rs4516415	2	201129608	q33.1	-0.625312	1.28437e-08	SPATS2L	intergenic_variant
rs1409465	13	105554903	q33.2	-0.384436	1.90441e-08	ENSG00000295604	intron_variant,non_coding_transcript_variant
rs4567577	13	105556018	q33.2	-0.384436	1.90441e-08	ENSG00000295604	intron_variant,non_coding_transcript_variant
rs4614581	13	105556214	q33.2	-0.384436	1.90441e-08	ENSG00000295604	intron_variant,non_coding_transcript_variant
rs9558420	13	105555501	q33.2	-0.384436	1.90441e-08	ENSG00000295604	intron_variant,non_coding_transcript_variant
rs4772656	13	105557207	q33.2	-0.384436	1.90441e-08	ENSG00000295604	intron_variant,non_coding_transcript_variant
rs9586670	13	105556817	q33.2	-0.384436	1.90441e-08	ENSG00000295604	intron_variant,non_coding_transcript_variant
rs12469091	2	201124735	q33.1	-0.620555	1.94161e-08	SPATS2L	upstream_gene_variant
rs4233994	2	201129211	q33.1	-0.620555	1.94161e-08	SPATS2L	intergenic_variant
rs12474914	2	201130210	q33.1	-0.620555	1.94161e-08	SPATS2L	intergenic_variant
rs13007517	2	201129729	q33.1	-0.620555	1.94161e-08	SPATS2L	intergenic_variant
rs3036485	2	201194504	q33.1	-0.584322	2.47698e-08	SPATS2L	intron_variant
rs13022984	2	201116067	q33.1	-0.618576	2.56794e-08	ENSG00000297701	intron_variant,non_coding_transcript_variant
rs4673814	2	201108133	q33.1	-0.615707	2.7853e-08	ENSG00000297701	intron_variant,non_coding_transcript_variant
rs1369842	2	201108987	q33.1	-0.615707	2.7853e-08	ENSG00000297701	intron_variant,non_coding_transcript_variant
rs295119	2	201117944	q33.1	-0.615707	2.7853e-08	ENSG00000297701	intron_variant,non_coding_transcript_variant
rs295134	2	201110223	q33.1	-0.61541	2.82849e-08	ENSG00000297701	intron_variant,non_coding_transcript_variant
rs10931893	2	201114652	q33.1	-0.61541	2.82849e-08	ENSG00000297701	intron_variant,non_coding_transcript_variant
rs34467224	2	201133705	q33.1	-0.615078	3.43029e-08	SPATS2L	intergenic_variant
rs12865613	13	105557462	q33.2	-0.376898	3.43812e-08	ENSG00000295604	intron_variant,non_coding_transcript_variant
rs9558423	13	105558266	q33.2	-0.375625	3.56581e-08	ENSG00000295604	intron_variant,non_coding_transcript_variant
rs1590590	13	105559940	q33.2	-0.375247	3.79594e-08	ENSG00000295604	intron_variant,non_coding_transcript_variant
rs10804097	2	201104924	q33.1	-0.608244	3.89687e-08	ENSG00000297701	intron_variant,non_coding_transcript_variant
rs10931892	2	201104997	q33.1	-0.607569	4.10119e-08	ENSG00000297701	intron_variant,non_coding_transcript_variant
rs842830	2	201131124	q33.1	-0.609919	4.20182e-08	SPATS2L	intergenic_variant
rs4673944	2	201198471	q33.1	-0.604213	4.88632e-08	SPATS2L	intron_variant
rs4233996	2	201131228	q33.1	-0.607085	4.97656e-08	SPATS2L	intergenic_variant
rs1831007	13	105545549	q33.2	-0.390846	5.73393e-08	ENSG00000309518	downstream_gene_variant
rs4673854	2	201134736	q33.1	-0.61029	6.15195e-08	SPATS2L	intergenic_variant
rs13019821	2	201106815	q33.1	-0.601978	6.66352e-08	SPATS2L	intron_variant,non_coding_transcript_variant
rs9558422	13	105558125	q33.2	-0.357555	6.88655e-08	ENSG00000295604	intron_variant,non_coding_transcript_variant
rs9558419	13	105553666	q33.2	-0.357314	6.95168e-08	ENSG00000295604	downstream_gene_variant
rs2060122	2	201153177	q33.1	-0.461235	7.21192e-08	SPATS2L	intergenic_variant
rs4673891	2	201156362	q33.1	-0.464699	7.3982e-08	SPATS2L	intergenic_variant
rs7605146	2	201183888	q33.1	-0.530482	7.50419e-08	SPATS2L	intron_variant/regulatory_region_variant
rs9558435	13	105591467	q33.2	-0.371052	7.79363e-08	ENSG00000295604	intron_variant,non_coding_transcript_variant
rs1217456	2	201092279	q33.1	-0.596414	8.23685e-08	SPATS2L	downstream_gene_variant
rs1217429	2	201094151	q33.1	-0.596414	8.23685e-08	SPATS2L	downstream_gene_variant
rs1729421	2	201080113	q33.1	-0.609194	9.28094e-08	SPATS2L	downstream_gene_variant
rs952530	2	201081745	q33.1	-0.609194	9.28094e-08	SPATS2L	downstream_gene_variant
rs10931896	2	201148076	q33.1	-0.457309	9.36766e-08	SPATS2L	intergenic_variant
rs59270066	2	201135026	q33.1	-0.60201	9.38748e-08	SPATS2L	intergenic_variant
rs4673855	2	201136143	q33.1	-0.60201	9.38748e-08	SPATS2L	intergenic_variant
rs10497859	2	201144446	q33.1	-0.457445	9.51091e-08	SPATS2L	intergenic_variant
rs4672726	2	201149413	q33.1	-0.457445	9.51091e-08	SPATS2L	intergenic_variant
rs1816541	2	201151011	q33.1	-0.457445	9.51091e-08	SPATS2L	intergenic_variant
rs11691757	2	201148951	q33.1	-0.457078	9.67541e-08	SPATS2L	intergenic_variant
rs9558421	13	105555612	q33.2	-0.368442	1.08272e-07	ENSG00000295604	intron_variant,non_coding_transcript_variant
rs56326533	2	201168758	q33.1	-0.525677	1.1058e-07	SPATS2L	upstream_gene_variant
rs10931898	2	201171191	q33.1	-0.525677	1.1058e-07	SPATS2L	5_prime_UTR_variant
rs3820888	2	201180023	q33.1	-0.525677	1.1058e-07	SPATS2L	intron_variant
rs4673904	2	201163454	q33.1	-0.525716	1.11386e-07	SPATS2L	intergenic_variant
rs9558418	13	105551566	q33.2	-0.347291	1.12464e-07	ENSG00000295604	downstream_gene_variant
rs159320	2	201187775	q33.1	-0.589485	1.12547e-07	SPATS2L	intron_variant
rs139283718	13	105549820	q33.2	-0.370175	1.18435e-07	ENSG00000295604	downstream_gene_variant
rs4145969	2	201139961	q33.1	-0.597885	1.18853e-07	SPATS2L	intergenic_variant
rs296790	2	201232862	q33.1	-0.515975	1.20236e-07	SPATS2L	intron_variant
rs295132	2	201233502	q33.1	-0.515975	1.20236e-07	SPATS2L	upstream_gene_variant
rs7327201	13	105563242	q33.2	-0.351414	1.20742e-07	ENSG00000295604	intron_variant,non_coding_transcript_variant
rs12997220	2	201116111	q33.1	-0.601199	1.3864e-07	SPATS2L	intron_variant,non_coding_transcript_variant
rs295117	2	201146828	q33.1	-0.448573	1.41009e-07	SPATS2L	intergenic_variant
rs4673912	2	201168993	q33.1	-0.49978	1.51653e-07	SPATS2L	upstream_gene_variant
rs295118	2	201144004	q33.1	-0.446487	1.5254e-07	SPATS2L	intergenic_variant
rs295137	2	201150040	q33.1	-0.586895	1.54938e-07	SPATS2L	intergenic_variant
rs295141	2	201163556	q33.1	-0.586895	1.54938e-07	SPATS2L	intergenic_variant
rs295149	2	201175244	q33.1	-0.586895	1.54938e-07	SPATS2L	intron_variant
rs296818	2	201176944	q33.1	-0.586895	1.54938e-07	SPATS2L	intron_variant
rs34693942	2	201184348	q33.1	-0.586895	1.54938e-07	SPATS2L	intron_variant
rs159321	2	201184713	q33.1	-0.586895	1.54938e-07	SPATS2L	intron_variant
rs5837730	2	201190650	q33.1	-0.586895	1.54938e-07	SPATS2L	upstream_gene_variant
rs3739119	2	201194279	q33.1	-0.586895	1.54938e-07	SPATS2L	intron_variant
rs3769471	2	201195403	q33.1	-0.586895	1.54938e-07	SPATS2L	intron_variant
rs295113	2	201197816	q33.1	-0.586895	1.54938e-07	SPATS2L	intron_variant
rs295114	2	201195602	q33.1	-0.586692	1.56441e-07	SPATS2L	intron_variant
rs1900706	2	201214071	q33.1	-0.586692	1.56441e-07	SPATS2L	upstream_gene_variant
rs295142	2	201211716	q33.1	-0.585864	1.66585e-07	SPATS2L	upstream_gene_variant
rs1436164	2	201158411	q33.1	-0.586492	1.67097e-07	SPATS2L	intergenic_variant
rs295129	2	201229473	q33.1	-0.517853	1.75123e-07	SPATS2L	intron_variant
rs295140	2	201160699	q33.1	-0.534816	1.81832e-07	SPATS2L	intergenic_variant
rs295136	2	201141002	q33.1	-0.586494	1.82133e-07	SPATS2L	intergenic_variant
rs11888462	2	201160499	q33.1	-0.531125	1.86402e-07	SPATS2L	intergenic_variant
rs1367856	2	201160739	q33.1	-0.531125	1.86402e-07	SPATS2L	intergenic_variant
rs1367857	2	201160765	q33.1	-0.531125	1.86402e-07	SPATS2L	intergenic_variant
rs7559005	2	201161371	q33.1	-0.531125	1.86402e-07	SPATS2L	intergenic_variant
rs11696001	2	201162433	q33.1	-0.531125	1.86402e-07	SPATS2L	intergenic_variant
rs71022314	2	201162264	q33.1	-0.531125	1.86402e-07	SPATS2L	intergenic_variant
rs67350115	2	201163234	q33.1	-0.531125	1.86402e-07	SPATS2L	NA
rs4516413	2	201163920	q33.1	-0.531125	1.86402e-07	SPATS2L	intergenic_variant
rs4673906	2	201163812	q33.1	-0.531125	1.86402e-07	SPATS2L	intergenic_variant
rs13005573	2	201164696	q33.1	-0.531125	1.86402e-07	SPATS2L	intergenic_variant
rs13026151	2	201164570	q33.1	-0.531125	1.86402e-07	SPATS2L	intergenic_variant
rs4035396	2	201166460	q33.1	-0.531125	1.86402e-07	SPATS2L	upstream_gene_variant
rs7584810	2	201167772	q33.1	-0.531125	1.86402e-07	SPATS2L	upstream_gene_variant
rs55677233	2	201168695	q33.1	-0.531125	1.86402e-07	SPATS2L	upstream_gene_variant
rs12614621	2	201171207	q33.1	-0.531125	1.86402e-07	SPATS2L	5_prime_UTR_variant
rs12618057	2	201171355	q33.1	-0.531125	1.86402e-07	SPATS2L	5_prime_UTR_variant
rs3739121	2	201171014	q33.1	-0.531125	1.86402e-07	SPATS2L	5_prime_UTR_variant
rs71022316	2	201171469	q33.1	-0.531125	1.86402e-07	SPATS2L	5_prime_UTR_variant
rs67190025	2	201172086	q33.1	-0.531125	1.86402e-07	SPATS2L	5_prime_UTR_variant
rs74853338	2	201171651	q33.1	-0.531125	1.86402e-07	SPATS2L	5_prime_UTR_variant
rs7580924	2	201172628	q33.1	-0.531125	1.86402e-07	SPATS2L	upstream_gene_variant
rs10931899	2	201176901	q33.1	-0.531125	1.86402e-07	SPATS2L	intron_variant
rs10931900	2	201177193	q33.1	-0.531125	1.86402e-07	SPATS2L	intron_variant
rs7599609	2	201177653	q33.1	-0.531125	1.86402e-07	SPATS2L	intron_variant
rs141893693	2	201179230	q33.1	-0.531125	1.86402e-07	SPATS2L	intron_variant
rs3769476	2	201181428	q33.1	-0.531125	1.86402e-07	SPATS2L	intron_variant
rs7578220	2	201183701	q33.1	-0.531125	1.86402e-07	SPATS2L	intron_variant
rs13028959	2	201185919	q33.1	-0.531125	1.86402e-07	SPATS2L	intron_variant
rs1431766	2	201191034	q33.1	-0.531125	1.86402e-07	SPATS2L	upstream_gene_variant
rs10931897	2	201162520	q33.1	-0.53092	1.88248e-07	SPATS2L	intergenic_variant
rs35858375	2	201198623	q33.1	-0.518793	1.96382e-07	SPATS2L	intron_variant
rs1326455	13	105565952	q33.2	-0.361046	1.96533e-07	ENSG00000295604	intron_variant,non_coding_transcript_variant
rs1326456	13	105566198	q33.2	-0.361046	1.96533e-07	ENSG00000295604	intron_variant,non_coding_transcript_variant
rs7318544	13	105568486	q33.2	-0.361046	1.96533e-07	ENSG00000295604	intron_variant,non_coding_transcript_variant
rs9555114	13	105566766	q33.2	-0.361046	1.96533e-07	ENSG00000295604	intron_variant,non_coding_transcript_variant
rs7320561	13	105569310	q33.2	-0.36071	1.99315e-07	ENSG00000295604	intron_variant,non_coding_transcript_variant
rs9586682	13	105576945	q33.2	-0.353992	2.0469e-07	ENSG00000295604	intron_variant,non_coding_transcript_variant
rs9586683	13	105576956	q33.2	-0.353992	2.0469e-07	ENSG00000295604	intron_variant,non_coding_transcript_variant
rs67414264	2	201206295	q33.1	-0.530199	2.09417e-07	SPATS2L	intron_variant
rs6551245	3	28223155	p24.1	-0.276249	2.14333e-07	CMC1	intron_variant,non_coding_transcript_variant
rs9586681	13	105576915	q33.2	-0.352007	2.28386e-07	ENSG00000295604	intron_variant,non_coding_transcript_variant
rs296801	2	201142812	q33.1	-0.441711	2.38311e-07	SPATS2L	intergenic_variant
rs9558434	13	105589982	q33.2	-0.357731	2.45478e-07	ENSG00000295604	intron_variant,non_coding_transcript_variant
rs1729412	2	201083598	q33.1	-0.592944	2.48445e-07	SPATS2L	intron_variant,non_coding_transcript_variant
rs12561180	13	105589164	q33.2	-0.357625	2.54254e-07	ENSG00000295604	intron_variant,non_coding_transcript_variant
rs9555117	13	105586625	q33.2	-0.357625	2.54254e-07	ENSG00000295604	intron_variant,non_coding_transcript_variant
rs9558433	13	105588660	q33.2	-0.357625	2.54254e-07	ENSG00000295604	intron_variant,non_coding_transcript_variant
rs11292682	2	201154388	q33.1	-0.450611	2.5608e-07	SPATS2L	intergenic_variant
rs4771486	13	105551845	q33.2	-0.352294	2.78494e-07	ENSG00000295604	downstream_gene_variant
rs2077816	13	105591965	q33.2	-0.361489	3.03409e-07	ENSG00000295604	intron_variant,non_coding_transcript_variant
rs1853981	13	105572393	q33.2	-0.352873	3.36245e-07	ENSG00000295604	intron_variant,non_coding_transcript_variant
rs4772658	13	105568993	q33.2	-0.352873	3.36245e-07	ENSG00000295604	intron_variant,non_coding_transcript_variant
rs9555113	13	105566720	q33.2	-0.352873	3.36245e-07	ENSG00000295604	intron_variant,non_coding_transcript_variant
rs9558424	13	105570956	q33.2	-0.352873	3.36245e-07	ENSG00000295604	intron_variant,non_coding_transcript_variant
rs1926479	13	105566386	q33.2	-0.352558	3.40776e-07	ENSG00000295604	intron_variant,non_coding_transcript_variant
rs4772659	13	105571561	q33.2	-0.352558	3.40776e-07	ENSG00000295604	intron_variant,non_coding_transcript_variant
rs9555111	13	105555617	q33.2	-0.342644	3.56912e-07	ENSG00000295604	intron_variant,non_coding_transcript_variant
rs61918244	12	6403174	p13.31	0.112251	3.61966e-07	PLEKHG6	intron_variant,non_coding_transcript_variant
rs1877483	3	28265198	p24.1	-0.256445	4.13404e-07	CMC1	intergenic_variant
rs11890234	2	201206706	q33.1	-0.522319	4.3686e-07	SPATS2L	intron_variant
rs6789421	3	28270497	p24.1	-0.253612	4.56755e-07	CMC1	intergenic_variant
rs1606389	3	28263716	p24.1	-0.257796	5.48074e-07	CMC1	intergenic_variant
rs71101474	13	105575923	q33.2	-0.346801	5.57338e-07	ENSG00000295604	intron_variant,non_coding_transcript_variant
rs2063576	3	28219791	p24.1	-0.264127	5.71767e-07	CMC1	intron_variant,non_coding_transcript_variant
rs11712251	3	28226208	p24.1	-0.264127	5.71767e-07	CMC1	intron_variant,non_coding_transcript_variant
rs10708262	2	201170509	q33.1	-0.572735	5.74364e-07	SPATS2L	upstream_gene_variant
rs9514331	13	105570635	q33.2	-0.33112	7.1567e-07	ENSG00000295604	intron_variant,non_coding_transcript_variant
rs12860178	13	105574790	q33.2	-0.351233	7.16148e-07	ENSG00000295604	intron_variant,non_coding_transcript_variant
rs4771489	13	105573059	q33.2	-0.351233	7.16148e-07	ENSG00000295604	intron_variant,non_coding_transcript_variant
rs4772660	13	105572773	q33.2	-0.351233	7.16148e-07	ENSG00000295604	intron_variant,non_coding_transcript_variant
rs67554759	13	105574990	q33.2	-0.351233	7.16148e-07	ENSG00000295604	intron_variant,non_coding_transcript_variant
rs12431111	13	105576972	q33.2	-0.351233	7.16148e-07	ENSG00000295604	intron_variant,non_coding_transcript_variant
rs16965629	13	105566154	q33.2	-0.330853	7.22508e-07	ENSG00000295604	intron_variant,non_coding_transcript_variant
rs5001105	13	105570477	q33.2	-0.330853	7.22508e-07	ENSG00000295604	intron_variant,non_coding_transcript_variant
rs34720905	13	105575624	q33.2	-0.350482	7.47445e-07	ENSG00000295604	intron_variant,non_coding_transcript_variant
rs11620165	13	105581852	q33.2	-0.350632	7.6748e-07	ENSG00000295604	intron_variant,non_coding_transcript_variant
rs201459245	13	105586697	q33.2	0.401371	7.83576e-07	ENSG00000295604	intron_variant,non_coding_transcript_variant
rs9555112	13	105561281	q33.2	-0.334286	9.51322e-07	ENSG00000295604	intron_variant,non_coding_transcript_variant
13:105561281	13	105561281	q33.2	-0.33405	9.60236e-07	ENSG00000295604	intron_variant,non_coding_transcript_variant
rs61918203	12	6396589	p13.31	0.0758713	1.21344e-06	PLEKHG6	downstream_gene_variant
rs3916953	13	105570440	q33.2	-0.322416	1.21807e-06	ENSG00000295604	intron_variant,non_coding_transcript_variant
rs7325559	13	105592526	q33.2	-0.335227	1.28242e-06	ENSG00000295623	intron_variant,non_coding_transcript_variant
rs12104649	2	201128832	q33.1	-0.4127	1.45919e-06	SPATS2L	upstream_gene_variant
rs1853984	13	105573106	q33.2	-0.329271	1.49572e-06	ENSG00000295604	intron_variant,non_coding_transcript_variant
rs1853985	13	105573306	q33.2	-0.329271	1.49572e-06	ENSG00000295604	intron_variant,non_coding_transcript_variant
rs1926481	13	105576103	q33.2	-0.329271	1.49572e-06	ENSG00000295604	intron_variant,non_coding_transcript_variant
rs1926482	13	105576272	q33.2	-0.329271	1.49572e-06	ENSG00000295604	intron_variant,non_coding_transcript_variant
rs1926483	13	105576301	q33.2	-0.329271	1.49572e-06	ENSG00000295604	intron_variant,non_coding_transcript_variant
rs1926484	13	105576418	q33.2	-0.329271	1.49572e-06	ENSG00000295604	intron_variant,non_coding_transcript_variant
rs4322522	13	105574202	q33.2	-0.329271	1.49572e-06	ENSG00000295604	intron_variant,non_coding_transcript_variant
rs4576937	13	105574059	q33.2	-0.329271	1.49572e-06	ENSG00000295604	intron_variant,non_coding_transcript_variant
rs4772663	13	105573333	q33.2	-0.329271	1.49572e-06	ENSG00000295604	intron_variant,non_coding_transcript_variant
rs6491902	13	105572484	q33.2	-0.329271	1.49572e-06	ENSG00000295604	intron_variant,non_coding_transcript_variant
rs7324001	13	105574908	q33.2	-0.329271	1.49572e-06	ENSG00000295604	intron_variant,non_coding_transcript_variant
rs7324105	13	105574765	q33.2	-0.329271	1.49572e-06	ENSG00000295604	intron_variant,non_coding_transcript_variant
rs7490161	13	105574492	q33.2	-0.329271	1.49572e-06	ENSG00000295604	intron_variant,non_coding_transcript_variant
rs7993784	13	105575853	q33.2	-0.329271	1.49572e-06	ENSG00000295604	intron_variant,non_coding_transcript_variant
rs7993903	13	105575680	q33.2	-0.329271	1.49572e-06	ENSG00000295604	intron_variant,non_coding_transcript_variant
rs7993915	13	105575697	q33.2	-0.329271	1.49572e-06	ENSG00000295604	intron_variant,non_coding_transcript_variant
rs7994142	13	105575939	q33.2	-0.329271	1.49572e-06	ENSG00000295604	intron_variant,non_coding_transcript_variant
rs7994480	13	105575945	q33.2	-0.329271	1.49572e-06	ENSG00000295604	intron_variant,non_coding_transcript_variant
rs7995128	13	105575769	q33.2	-0.329271	1.49572e-06	ENSG00000295604	intron_variant,non_coding_transcript_variant
rs9514335	13	105576080	q33.2	-0.329271	1.49572e-06	ENSG00000295604	intron_variant,non_coding_transcript_variant
rs9519519	13	105573671	q33.2	-0.329271	1.49572e-06	ENSG00000295604	intron_variant,non_coding_transcript_variant
rs12017073	13	105576607	q33.2	-0.329271	1.49572e-06	ENSG00000295604	intron_variant,non_coding_transcript_variant
rs12018779	13	105576519	q33.2	-0.329271	1.49572e-06	ENSG00000295604	intron_variant,non_coding_transcript_variant
rs9586679	13	105576766	q33.2	-0.329271	1.49572e-06	ENSG00000295604	intron_variant,non_coding_transcript_variant
rs9586680	13	105576807	q33.2	-0.329271	1.49572e-06	ENSG00000295604	intron_variant,non_coding_transcript_variant
rs34170836	13	105580915	q33.2	-0.328744	1.64974e-06	ENSG00000295604	intron_variant,non_coding_transcript_variant
rs4771490	13	105578455	q33.2	-0.328744	1.64974e-06	ENSG00000295604	intron_variant,non_coding_transcript_variant
rs4771491	13	105578859	q33.2	-0.328744	1.64974e-06	ENSG00000295604	intron_variant,non_coding_transcript_variant
rs6416390	13	105577869	q33.2	-0.328744	1.64974e-06	ENSG00000295604	intron_variant,non_coding_transcript_variant
rs6491905	13	105577544	q33.2	-0.328744	1.64974e-06	ENSG00000295604	intron_variant,non_coding_transcript_variant
rs6491906	13	105577691	q33.2	-0.328744	1.64974e-06	ENSG00000295604	intron_variant,non_coding_transcript_variant
rs72649363	13	105580034	q33.2	-0.328744	1.64974e-06	ENSG00000295604	intron_variant,non_coding_transcript_variant
rs7319870	13	105577366	q33.2	-0.328744	1.64974e-06	ENSG00000295604	intron_variant,non_coding_transcript_variant
rs7327601	13	105579168	q33.2	-0.328744	1.64974e-06	ENSG00000295604	intron_variant,non_coding_transcript_variant
rs74559135	13	105579855	q33.2	-0.328744	1.64974e-06	ENSG00000295604	intron_variant,non_coding_transcript_variant
rs9555115	13	105581000	q33.2	-0.328744	1.64974e-06	ENSG00000295604	intron_variant,non_coding_transcript_variant
rs6416389	13	105577806	q33.2	-0.328486	1.66453e-06	ENSG00000295604	intron_variant,non_coding_transcript_variant
rs144092933	5	56224999	q11.2	-0.803581	1.82373e-06	MIER3	intron_variant,NMD_transcript_variant
rs139060143	5	56239944	q11.2	-0.802913	1.87092e-06	MIER3	upstream_gene_variant
rs4889999	17	78201066	q25.3	-0.419802	1.90335e-06	SLC26A11	upstream_gene_variant
rs4476029	13	105570417	q33.2	-0.3252	2.08111e-06	ENSG00000295604	intron_variant,non_coding_transcript_variant
rs34455550	13	105582790	q33.2	-0.331311	2.30882e-06	ENSG00000295604	intron_variant,non_coding_transcript_variant
rs4522291	13	105587601	q33.2	-0.321583	2.32176e-06	ENSG00000295623	upstream_gene_variant
rs1409462	13	105585505	q33.2	-0.318178	2.35236e-06	ENSG00000295623	upstream_gene_variant
rs9558430	13	105585957	q33.2	-0.318178	2.35236e-06	ENSG00000295623	upstream_gene_variant
rs4480658	13	105587871	q33.2	-0.318178	2.35236e-06	ENSG00000295623	upstream_gene_variant
rs7998415	13	105588404	q33.2	-0.318178	2.35236e-06	ENSG00000295623	upstream_gene_variant
rs9300976	13	105589119	q33.2	-0.318178	2.35236e-06	ENSG00000295623	upstream_gene_variant
rs9300977	13	105589129	q33.2	-0.318178	2.35236e-06	ENSG00000295623	upstream_gene_variant
rs9519531	13	105587319	q33.2	-0.318178	2.35236e-06	ENSG00000295623	upstream_gene_variant
rs9558431	13	105588284	q33.2	-0.318178	2.35236e-06	ENSG00000295623	upstream_gene_variant
rs9558432	13	105588384	q33.2	-0.318178	2.35236e-06	ENSG00000295623	upstream_gene_variant
rs725818	13	105585149	q33.2	-0.317885	2.37431e-06	ENSG00000295604	intron_variant,non_coding_transcript_variant
rs4509876	13	105584504	q33.2	-0.321795	2.37806e-06	ENSG00000295604	intron_variant,non_coding_transcript_variant
rs11350602	13	105583830	q33.2	-0.330344	2.44683e-06	ENSG00000295604	intron_variant,non_coding_transcript_variant
rs4772665	13	105582586	q33.2	-0.330344	2.44683e-06	ENSG00000295604	intron_variant,non_coding_transcript_variant
rs295139	2	201159988	q33.1	-0.508885	2.45687e-06	SPATS2L	intergenic_variant
rs60087678	2	201054083	q33.1	-0.48498	2.45916e-06	SPATS2L	intron_variant,non_coding_transcript_variant
rs200147877	13	105582156	q33.2	-0.316493	2.49852e-06	ENSG00000295604	intron_variant,non_coding_transcript_variant
13:105582156	13	105582156	q33.2	-0.316238	2.52072e-06	ENSG00000295604	intron_variant,non_coding_transcript_variant
rs12147969	14	73297643	q24.2	0.380512	2.67124e-06	DPF3	intron_variant,non_coding_transcript_variant
rs1588666	3	28263982	p24.1	-0.229489	2.7846e-06	CMC1	intergenic_variant
rs1913142	3	28264403	p24.1	-0.229489	2.7846e-06	CMC1	intergenic_variant
rs7611318	3	28284896	p24.1	-0.216556	3.12522e-06	CMC1	intron_variant
rs1653299	2	201075611	q33.1	-0.478452	3.20684e-06	SPATS2L	intergenic_variant
rs35102285	2	201053255	q33.1	-0.4793	3.34782e-06	SPATS2L	intron_variant,non_coding_transcript_variant
rs1542855	13	63229334	q21.31	-0.551854	3.39164e-06	OR7E156P	downstream_gene_variant
rs200405023	13	105586680	q33.2	0.403817	3.60135e-06	ENSG00000295623	upstream_gene_variant
rs200924750	13	105586684	q33.2	0.403817	3.60135e-06	ENSG00000295623	upstream_gene_variant
rs201811703	13	105586679	q33.2	0.403817	3.60135e-06	ENSG00000295623	upstream_gene_variant
3:28281503	3	28281503	p24.1	-0.22043	3.81442e-06	CMC1	NA
13:105585552	13	105585552	q33.2	-0.300805	4.02521e-06	ENSG00000295623	upstream_gene_variant
rs34973423	13	105582720	q33.2	-0.321557	4.0332e-06	ENSG00000295604	intron_variant,non_coding_transcript_variant
rs111457230	12	6399669	p13.31	0.0488903	4.05212e-06	PLEKHG6	upstream_gene_variant
rs113872288	12	6399666	p13.31	0.0488903	4.05212e-06	PLEKHG6	upstream_gene_variant
rs2173552	13	63221698	q21.31	-0.549631	4.10758e-06	OR7E156P	intron_variant,non_coding_transcript_variant
rs35565614	2	201114245	q33.1	-0.433201	4.20532e-06	SPATS2L	intron_variant,non_coding_transcript_variant
rs4862535	4	186397351	q35.1	0.00865088	4.28196e-06	CCDC110	upstream_gene_variant
rs4673837	2	201131159	q33.1	0.423831	4.35857e-06	SPATS2L	intergenic_variant
rs149709064	2	201115134	q33.1	0.423514	4.65487e-06	SPATS2L	intron_variant,non_coding_transcript_variant
rs35061656	3	28255554	p24.1	-0.236317	4.72052e-06	CMC1	intergenic_variant
rs765188	3	28257665	p24.1	-0.236317	4.72052e-06	CMC1	intergenic_variant
rs10882871	10	83021933	q23.1	-0.639985	4.82116e-06	NRG3	intergenic_variant
rs1499487	13	63227755	q21.31	-0.546532	4.99288e-06	OR7E156P	downstream_gene_variant
rs1499488	13	63227873	q21.31	-0.546532	4.99288e-06	OR7E156P	downstream_gene_variant
rs2515997	23	127466224	NA	-0.636879	5.08817e-06	NA	intron_variant,non_coding_transcript_variant
rs2515999	23	127470806	NA	-0.636879	5.08817e-06	NA	intron_variant,non_coding_transcript_variant
rs16932500	12	6394730	p13.31	0.0236273	5.12448e-06	PLEKHG6	intron_variant,non_coding_transcript_variant
rs1990385	12	6394635	p13.31	0.0233964	5.15425e-06	PLEKHG6	downstream_gene_variant
rs1990386	12	6394443	p13.31	0.0233964	5.15425e-06	PLEKHG6	downstream_gene_variant
rs61918201	12	6394883	p13.31	0.0233964	5.15425e-06	PLEKHG6	downstream_gene_variant
rs13035260	2	201132377	q33.1	0.338452	5.25296e-06	SPATS2L	intergenic_variant
rs1534599	2	201073133	q33.1	-0.474901	5.39088e-06	SPATS2L	intergenic_variant
rs17078112	13	23613909	q12.12	-0.304483	5.56384e-06	SGCG	intergenic_variant
rs13256716	8	23007021	p21.3	0.592988	5.82492e-06	TNFRSF10D	intron_variant
rs61918243	12	6402906	p13.31	0.0439797	5.86384e-06	PLEKHG6	upstream_gene_variant
rs2363884	12	6394322	p13.31	0.0235084	5.88582e-06	PLEKHG6	downstream_gene_variant
rs60560940	12	6402471	p13.31	0.0437789	5.89414e-06	PLEKHG6	upstream_gene_variant
rs61918242	12	6402692	p13.31	0.0437789	5.89414e-06	PLEKHG6	upstream_gene_variant
rs67979519	13	63224424	q21.31	-0.542814	6.06196e-06	OR7E156P	non_coding_transcript_exon_variant
rs6795783	3	28277894	p24.1	-0.220639	6.12759e-06	CMC1	intergenic_variant
rs72051409	11	13815376	p15.2	-0.120891	6.95829e-06	FAR1	NA
rs5847504	3	28250684	p24.1	-0.240491	7.10628e-06	CMC1	NA
rs996939	3	28250673	p24.1	-0.240491	7.10628e-06	CMC1	intergenic_variant
rs61918206	12	6401304	p13.31	0.0431902	7.16011e-06	PLEKHG6	upstream_gene_variant
12:6398519	12	6398519	p13.31	0.0292291	7.18128e-06	PLEKHG6	NA
rs62181771	2	201042954	q33.1	-0.453031	7.24821e-06	SPATS2L	regulatory_region_variant
rs145483980	23	127475111	NA	-0.613086	7.38609e-06	NA	intron_variant,non_coding_transcript_variant
rs10065969	5	169817040	q35.1	0.437292	7.43386e-06	KCNMB1	upstream_gene_variant
rs6710542	2	201037055	q33.1	-0.455058	7.44968e-06	SPATS2L	intron_variant,non_coding_transcript_variant
rs1609729	3	28303111	p24.1	-0.223052	7.50326e-06	CMC1	upstream_gene_variant
rs140615799	2	201026088	q33.1	-0.453735	7.80445e-06	SPATS2L	downstream_gene_variant
rs12946329	17	78195772	q25.3	-0.410987	7.90024e-06	SLC26A11	upstream_gene_variant
rs5804106	13	63248601	q21.31	-0.532024	8.03493e-06	OR7E156P	intron_variant,non_coding_transcript_variant
rs6551247	3	28314082	p24.1	-0.213871	8.13766e-06	CMC1	intron_variant
rs188040063	7	45855134	p12.3	0.378852	8.27209e-06	CICP20	downstream_gene_variant
rs2110639	2	10415620	p25.1	-0.329522	8.32694e-06	HPCAL1	upstream_gene_variant
rs72416465	2	201034699	q33.1	-0.451522	8.39116e-06	SPATS2L	NA
rs10459299	13	99776084	q32.3	0.457834	8.54315e-06	DOCK9	regulatory_region_variant
rs9300978	13	105593424	q33.2	-0.305101	8.74597e-06	ENSG00000295623	intron_variant,non_coding_transcript_variant
rs11615534	12	6409706	p13.31	-0.029828	8.89794e-06	PLEKHG6	downstream_gene_variant
rs1118828	8	116082778	q23.3	0.55063	8.94635e-06	TRPS1	intergenic_variant
rs11997348	8	116083621	q23.3	0.55063	8.94635e-06	TRPS1	intergenic_variant
rs149631324	5	168769599	q35.1	-0.466323	9.03531e-06	SLIT3	intergenic_variant
rs66592412	5	168768689	q35.1	-0.466323	9.03531e-06	SLIT3	intergenic_variant
rs10154074	21	18853822	q21.1	-0.189964	9.23159e-06	CXADR	intergenic_variant
rs11722819	4	189082849	q35.2	-0.370534	9.24507e-06	TRIML1	downstream_gene_variant
rs1058569	3	28288500	p24.1	-0.208463	9.43004e-06	CMC1	intron_variant
rs4950744	1	201923383	q32.1	-0.0131888	9.69418e-06	TIMM17A	upstream_gene_variant
rs66665713	17	78197999	q25.3	-0.402995	9.91996e-06	SLC26A11	NA
