# Supplementary material for: Exploratory Bivariate Genome-Wide Analysis in Northern Chinese Twins Suggests Potential Loci at 2q33.1 Harboring SPATS2L for Lung Function and Fasting Plasma Glucose
Source: Genes (Basel). 2026 Feb 24;17(3):251. doi: 10.3390/genes17030251 (PMC13025642; doi:10.3390/genes17030251)
Supplement: Supplementary file 1 [file genes-17-00251-s001.zip › Table S3.xlsx]

## Sheet: Sheet1
Table S3 Significant SNP–gene pairs of FEV1/FVC ratio-FPG by eqtl analysis
SNP	Chr	Pos	Tissue	Signed_Stats	P value	FDR	Gene
rs12469091	2	201124735	Adipose_Subcutaneous	-0.247654	4.52797e-05	2.3846e-47	FTCDNL1
rs4516415	2	201129608	Adipose_Subcutaneous	-0.247333	4.64541e-05	2.3846e-47	FTCDNL1
rs13007517	2	201129729	Adipose_Subcutaneous	-0.247333	4.64541e-05	2.3846e-47	FTCDNL1
rs12474914	2	201130210	Adipose_Subcutaneous	-0.247333	4.64541e-05	2.3846e-47	FTCDNL1
rs11888462	2	201160499	Whole_Blood	0.102613	6.98222e-06	0.0113596	C2orf69
rs1367856	2	201160739	Whole_Blood	0.0965112	2.47719e-05	0.0113596	C2orf69
rs1367857	2	201160765	Whole_Blood	0.102613	6.98222e-06	0.0113596	C2orf69
rs7559005	2	201161371	Whole_Blood	0.0965112	2.47719e-05	0.0113596	C2orf69
rs71022314	2	201162264	Whole_Blood	0.0979988	2.05422e-05	0.0113596	C2orf69
rs11696001	2	201162433	Whole_Blood	0.0976778	2.16279e-05	0.0113596	C2orf69
rs67350115	2	201163234	Whole_Blood	0.0980982	2.01321e-05	0.0113596	C2orf69
rs4673904	2	201163454	Whole_Blood	0.103348	1.57788e-05	0.0113596	C2orf69
rs4673906	2	201163812	Whole_Blood	0.0980982	2.01321e-05	0.0113596	C2orf69
rs4516413	2	201163920	Whole_Blood	0.0980982	2.01321e-05	0.0113596	C2orf69
rs13026151	2	201164570	Whole_Blood	0.0956365	3.52526e-05	0.0113596	C2orf69
rs13005573	2	201164696	Whole_Blood	0.095804	3.43157e-05	0.0113596	C2orf69
rs4035396	2	201166460	Whole_Blood	0.103894	5.82466e-06	0.0113596	C2orf69
rs7584810	2	201167772	Whole_Blood	0.0976778	2.16279e-05	0.0113596	C2orf69
rs55677233	2	201168695	Whole_Blood	0.0980982	2.01321e-05	0.0113596	C2orf69
rs56326533	2	201168758	Whole_Blood	0.103038	1.70087e-05	0.0113596	C2orf69
rs3739121	2	201171014	Whole_Blood	0.0980982	2.01321e-05	0.0113596	C2orf69
rs10931898	2	201171191	Whole_Blood	0.103348	1.57788e-05	0.0113596	C2orf69
rs12614621	2	201171207	Whole_Blood	0.0980982	2.01321e-05	0.0113596	C2orf69
rs12618057	2	201171355	Whole_Blood	0.0980224	2.47283e-05	0.0113596	C2orf69
rs71022316	2	201171469	Whole_Blood	0.102302	1.50014e-05	0.0113596	C2orf69
rs67190025	2	201172086	Whole_Blood	0.0934169	6.18503e-05	0.0113596	C2orf69
rs7580924	2	201172628	Whole_Blood	0.097893	2.04593e-05	0.0113596	C2orf69
rs10931899	2	201176901	Whole_Blood	0.0964078	2.68693e-05	0.0113596	C2orf69
rs10931900	2	201177193	Whole_Blood	0.0964078	2.68693e-05	0.0113596	C2orf69
rs7599609	2	201177653	Whole_Blood	0.0964078	2.68693e-05	0.0113596	C2orf69
rs141893693	2	201179230	Whole_Blood	0.0964078	2.68693e-05	0.0113596	C2orf69
rs3820888	2	201180023	Whole_Blood	0.101489	2.2169e-05	0.0113596	C2orf69
rs3769476	2	201181428	Whole_Blood	0.0959501	2.89414e-05	0.0113596	C2orf69
rs7578220	2	201183701	Whole_Blood	0.0964078	2.68693e-05	0.0113596	C2orf69
rs7605146	2	201183888	Whole_Blood	0.101489	2.2169e-05	0.0113596	C2orf69
rs13028959	2	201185919	Whole_Blood	0.0959501	2.89414e-05	0.0113596	C2orf69
rs1431766	2	201191034	Whole_Blood	0.0964078	2.68693e-05	0.0113596	C2orf69
rs35858375	2	201198623	Whole_Blood	0.106072	1.29733e-05	0.0113596	C2orf69
rs67414264	2	201206295	Whole_Blood	0.155363	3.27934e-05	0.00107356	SPATS2L
rs1729421	2	201080113	Brain_Frontal_Cortex_BA9	0.514406	2.59448e-05	3.53542e-13	FTCDNL1
rs952530	2	201081745	Brain_Frontal_Cortex_BA9	0.514406	2.59448e-05	3.53542e-13	FTCDNL1
rs1729412	2	201083598	Brain_Frontal_Cortex_BA9	0.514406	2.59448e-05	3.53542e-13	FTCDNL1
rs4673854	2	201134736	Brain_Frontal_Cortex_BA9	-0.471491	3.54117e-05	3.53542e-13	FTCDNL1
rs59270066	2	201135026	Brain_Frontal_Cortex_BA9	-0.466129	3.79457e-05	3.53542e-13	FTCDNL1
rs4673855	2	201136143	Brain_Frontal_Cortex_BA9	-0.466473	3.65027e-05	3.53542e-13	FTCDNL1
rs4145969	2	201139961	Brain_Frontal_Cortex_BA9	-0.466927	3.57384e-05	3.53542e-13	FTCDNL1
rs12469091	2	201124735	Brain_Hippocampus	-0.479062	1.0407e-05	3.60392e-12	FTCDNL1
rs4233994	2	201129211	Brain_Hippocampus	-0.47508	1.27754e-05	3.60392e-12	FTCDNL1
rs4516415	2	201129608	Brain_Hippocampus	-0.477386	1.13185e-05	3.60392e-12	FTCDNL1
rs13007517	2	201129729	Brain_Hippocampus	-0.477386	1.13185e-05	3.60392e-12	FTCDNL1
rs12474914	2	201130210	Brain_Hippocampus	-0.480693	1.01266e-05	3.60392e-12	FTCDNL1
rs1367856	2	201160739	Brain_Hippocampus	-0.473175	1.41087e-05	3.60392e-12	FTCDNL1
rs7559005	2	201161371	Brain_Hippocampus	-0.473175	1.41087e-05	3.60392e-12	FTCDNL1
rs71022314	2	201162264	Brain_Hippocampus	-0.470334	1.59978e-05	3.60392e-12	FTCDNL1
rs11696001	2	201162433	Brain_Hippocampus	-0.473175	1.41087e-05	3.60392e-12	FTCDNL1
rs67350115	2	201163234	Brain_Hippocampus	-0.473175	1.41087e-05	3.60392e-12	FTCDNL1
rs4673904	2	201163454	Brain_Hippocampus	-0.509356	5.22269e-06	3.60392e-12	FTCDNL1
rs4673906	2	201163812	Brain_Hippocampus	-0.473175	1.41087e-05	3.60392e-12	FTCDNL1
rs4516413	2	201163920	Brain_Hippocampus	-0.473175	1.41087e-05	3.60392e-12	FTCDNL1
rs13026151	2	201164570	Brain_Hippocampus	-0.473175	1.41087e-05	3.60392e-12	FTCDNL1
rs13005573	2	201164696	Brain_Hippocampus	-0.473175	1.41087e-05	3.60392e-12	FTCDNL1
rs7584810	2	201167772	Brain_Hippocampus	-0.473175	1.41087e-05	3.60392e-12	FTCDNL1
rs55677233	2	201168695	Brain_Hippocampus	-0.473175	1.41087e-05	3.60392e-12	FTCDNL1
rs56326533	2	201168758	Brain_Hippocampus	-0.51083	4.87427e-06	3.60392e-12	FTCDNL1
rs3739121	2	201171014	Brain_Hippocampus	-0.473175	1.41087e-05	3.60392e-12	FTCDNL1
rs10931898	2	201171191	Brain_Hippocampus	-0.51083	4.87427e-06	3.60392e-12	FTCDNL1
rs12614621	2	201171207	Brain_Hippocampus	-0.473175	1.41087e-05	3.60392e-12	FTCDNL1
rs71022316	2	201171469	Brain_Hippocampus	-0.487027	1.19506e-05	3.60392e-12	FTCDNL1
rs67190025	2	201172086	Brain_Hippocampus	-0.473175	1.41087e-05	3.60392e-12	FTCDNL1
rs7580924	2	201172628	Brain_Hippocampus	-0.473175	1.41087e-05	3.60392e-12	FTCDNL1
rs10931899	2	201176901	Brain_Hippocampus	-0.473175	1.41087e-05	3.60392e-12	FTCDNL1
rs10931900	2	201177193	Brain_Hippocampus	-0.473175	1.41087e-05	3.60392e-12	FTCDNL1
rs7599609	2	201177653	Brain_Hippocampus	-0.473175	1.41087e-05	3.60392e-12	FTCDNL1
rs141893693	2	201179230	Brain_Hippocampus	-0.473175	1.41087e-05	3.60392e-12	FTCDNL1
rs3820888	2	201180023	Brain_Hippocampus	-0.51083	4.87427e-06	3.60392e-12	FTCDNL1
rs3769476	2	201181428	Brain_Hippocampus	-0.473175	1.41087e-05	3.60392e-12	FTCDNL1
rs7578220	2	201183701	Brain_Hippocampus	-0.473175	1.41087e-05	3.60392e-12	FTCDNL1
rs7605146	2	201183888	Brain_Hippocampus	-0.500416	6.6536e-06	3.60392e-12	FTCDNL1
rs13028959	2	201185919	Brain_Hippocampus	-0.477675	1.21508e-05	3.60392e-12	FTCDNL1
rs1431766	2	201191034	Brain_Hippocampus	-0.473175	1.41087e-05	3.60392e-12	FTCDNL1
rs35858375	2	201198623	Brain_Hippocampus	-0.522119	8.20979e-06	3.60392e-12	FTCDNL1
rs10931893	2	201114652	Lung	-0.253136	5.12219e-05	1.22568e-48	FTCDNL1
rs13022984	2	201116067	Lung	-0.265643	3.26287e-05	1.22568e-48	FTCDNL1
rs12469091	2	201124735	Lung	-0.26427	1.88896e-05	1.22568e-48	FTCDNL1
rs4233994	2	201129211	Lung	-0.252041	5.07969e-05	1.22568e-48	FTCDNL1
rs4516415	2	201129608	Lung	-0.263774	1.96214e-05	1.22568e-48	FTCDNL1
rs13007517	2	201129729	Lung	-0.263774	1.96214e-05	1.22568e-48	FTCDNL1
rs12474914	2	201130210	Lung	-0.263107	2.07085e-05	1.22568e-48	FTCDNL1
rs11888462	2	201160499	Lung	0.169743	4.53324e-06	0.000893515	SPATS2L
rs1367856	2	201160739	Lung	0.171312	4.56605e-06	0.000893515	SPATS2L
rs1367857	2	201160765	Lung	0.16904	5.48735e-06	0.000893515	SPATS2L
rs7559005	2	201161371	Lung	0.171312	4.56605e-06	0.000893515	SPATS2L
rs71022314	2	201162264	Lung	0.17579	2.7731e-06	0.000893515	SPATS2L
rs11696001	2	201162433	Lung	0.175286	2.97626e-06	0.000893515	SPATS2L
rs67350115	2	201163234	Lung	0.175286	2.97626e-06	0.000893515	SPATS2L
rs4673906	2	201163812	Lung	0.175286	2.97626e-06	0.000893515	SPATS2L
rs4516413	2	201163920	Lung	0.175286	2.97626e-06	0.000893515	SPATS2L
rs13026151	2	201164570	Lung	0.17573	3.15425e-06	0.000893515	SPATS2L
rs13005573	2	201164696	Lung	0.17573	3.15425e-06	0.000893515	SPATS2L
rs4035396	2	201166460	Lung	0.179524	1.84504e-06	0.000893515	SPATS2L
rs7584810	2	201167772	Lung	0.175286	2.97626e-06	0.000893515	SPATS2L
rs55677233	2	201168695	Lung	0.175244	2.60228e-06	0.000893515	SPATS2L
rs3739121	2	201171014	Lung	0.175286	2.97626e-06	0.000893515	SPATS2L
rs12614621	2	201171207	Lung	0.175286	2.97626e-06	0.000893515	SPATS2L
rs12618057	2	201171355	Lung	0.167649	1.15953e-05	0.000893515	SPATS2L
rs71022316	2	201171469	Lung	0.178067	5.48203e-06	0.000893515	SPATS2L
rs67190025	2	201172086	Lung	0.175466	4.01653e-06	0.000893515	SPATS2L
rs7580924	2	201172628	Lung	0.174522	3.2434e-06	0.000893515	SPATS2L
rs10931899	2	201176901	Lung	0.175286	2.97626e-06	0.000893515	SPATS2L
rs10931900	2	201177193	Lung	0.175286	2.97626e-06	0.000893515	SPATS2L
rs7599609	2	201177653	Lung	0.175286	2.97626e-06	0.000893515	SPATS2L
rs141893693	2	201179230	Lung	0.175286	2.97626e-06	0.000893515	SPATS2L
rs3769476	2	201181428	Lung	0.175286	2.97626e-06	0.000893515	SPATS2L
rs7578220	2	201183701	Lung	0.175286	2.97626e-06	0.000893515	SPATS2L
rs13028959	2	201185919	Lung	0.17442	3.39595e-06	0.000893515	SPATS2L
rs1431766	2	201191034	Lung	0.175286	2.97626e-06	0.000893515	SPATS2L
rs67414264	2	201206295	Lung	0.144424	7.15064e-05	0.000893515	SPATS2L
rs1729421	2	201080113	Muscle_Skeletal	-0.14577	8.02284e-07	1.80302e-14	C2orf69
rs952530	2	201081745	Muscle_Skeletal	-0.147777	6.1857e-07	1.80302e-14	C2orf69
rs1729412	2	201083598	Muscle_Skeletal	-0.149369	4.51272e-07	1.80302e-14	C2orf69
rs13022984	2	201116067	Muscle_Skeletal	0.143941	1.73763e-06	1.80302e-14	C2orf69
rs12469091	2	201124735	Muscle_Skeletal	0.153772	2.64788e-07	1.80302e-14	C2orf69
rs4233994	2	201129211	Muscle_Skeletal	0.153382	3.13355e-07	1.80302e-14	C2orf69
rs4516415	2	201129608	Muscle_Skeletal	0.153792	2.63576e-07	1.80302e-14	C2orf69
rs13007517	2	201129729	Muscle_Skeletal	0.153792	2.63576e-07	1.80302e-14	C2orf69
rs12474914	2	201130210	Muscle_Skeletal	0.154007	2.55902e-07	1.80302e-14	C2orf69
rs59270066	2	201135026	Muscle_Skeletal	-0.172911	9.53983e-05	2.47072e-70	FTCDNL1
rs11888462	2	201160499	Muscle_Skeletal	0.126345	2.03186e-05	1.80302e-14	C2orf69
rs1367856	2	201160739	Muscle_Skeletal	0.132637	8.69041e-06	1.80302e-14	C2orf69
rs1367857	2	201160765	Muscle_Skeletal	0.125183	2.55617e-05	1.80302e-14	C2orf69
rs7559005	2	201161371	Muscle_Skeletal	0.132637	8.69041e-06	1.80302e-14	C2orf69
rs71022314	2	201162264	Muscle_Skeletal	0.133789	7.90712e-06	1.80302e-14	C2orf69
rs11696001	2	201162433	Muscle_Skeletal	0.13025	1.4222e-05	1.80302e-14	C2orf69
rs67350115	2	201163234	Muscle_Skeletal	0.133789	7.90712e-06	1.80302e-14	C2orf69
rs4673904	2	201163454	Muscle_Skeletal	0.156732	4.6807e-07	1.80302e-14	C2orf69
rs4673906	2	201163812	Muscle_Skeletal	0.133789	7.90712e-06	1.80302e-14	C2orf69
rs4516413	2	201163920	Muscle_Skeletal	0.133789	7.90712e-06	1.80302e-14	C2orf69
rs13026151	2	201164570	Muscle_Skeletal	0.134376	8.06968e-06	1.80302e-14	C2orf69
rs13005573	2	201164696	Muscle_Skeletal	0.130776	1.30582e-05	1.80302e-14	C2orf69
rs4035396	2	201166460	Muscle_Skeletal	0.132011	1.15203e-05	1.80302e-14	C2orf69
rs7584810	2	201167772	Muscle_Skeletal	0.13025	1.4222e-05	1.80302e-14	C2orf69
rs55677233	2	201168695	Muscle_Skeletal	0.131034	1.22261e-05	1.80302e-14	C2orf69
rs56326533	2	201168758	Muscle_Skeletal	0.157491	4.15806e-07	1.80302e-14	C2orf69
rs3739121	2	201171014	Muscle_Skeletal	0.131034	1.22261e-05	1.80302e-14	C2orf69
rs10931898	2	201171191	Muscle_Skeletal	0.158137	3.79987e-07	1.80302e-14	C2orf69
rs12614621	2	201171207	Muscle_Skeletal	0.131034	1.22261e-05	1.80302e-14	C2orf69
rs12618057	2	201171355	Muscle_Skeletal	0.133727	1.51243e-05	1.80302e-14	C2orf69
rs71022316	2	201171469	Muscle_Skeletal	0.135585	1.40125e-05	1.80302e-14	C2orf69
rs67190025	2	201172086	Muscle_Skeletal	0.122544	5.72414e-05	1.80302e-14	C2orf69
rs7580924	2	201172628	Muscle_Skeletal	0.131473	1.08196e-05	1.80302e-14	C2orf69
rs10931899	2	201176901	Muscle_Skeletal	0.130802	1.23254e-05	1.80302e-14	C2orf69
rs10931900	2	201177193	Muscle_Skeletal	0.130802	1.23254e-05	1.80302e-14	C2orf69
rs7599609	2	201177653	Muscle_Skeletal	0.130802	1.23254e-05	1.80302e-14	C2orf69
rs141893693	2	201179230	Muscle_Skeletal	0.130802	1.23254e-05	1.80302e-14	C2orf69
rs3820888	2	201180023	Muscle_Skeletal	0.155328	5.8585e-07	1.80302e-14	C2orf69
rs3769476	2	201181428	Muscle_Skeletal	0.130007	1.43488e-05	1.80302e-14	C2orf69
rs7578220	2	201183701	Muscle_Skeletal	0.130802	1.23254e-05	1.80302e-14	C2orf69
rs7605146	2	201183888	Muscle_Skeletal	0.1539	7.53521e-07	1.80302e-14	C2orf69
rs13028959	2	201185919	Muscle_Skeletal	0.130478	1.33925e-05	1.80302e-14	C2orf69
rs1431766	2	201191034	Muscle_Skeletal	0.130802	1.23254e-05	1.80302e-14	C2orf69
rs35858375	2	201198623	Muscle_Skeletal	0.157355	6.14524e-07	1.80302e-14	C2orf69
rs67414264	2	201206295	Muscle_Skeletal	0.118173	8.59191e-05	1.80302e-14	C2orf69
the bold SNP are genome-wide significant SNPs
