# Supplementary material for: Exploratory Bivariate Genome-Wide Analysis in Northern Chinese Twins Suggests Potential Loci at 2q33.1 Harboring SPATS2L for Lung Function and Fasting Plasma Glucose
Source: Genes (Basel). 2026 Feb 24;17(3):251. doi: 10.3390/genes17030251 (PMC13025642; doi:10.3390/genes17030251)
Supplement: Supplementary file 1 [file genes-17-00251-s001.zip › Table S4.xlsx]

## Sheet: Sheet1
Table S4 Nominal significant genes of FEV1/FVC ratio-FPG from gene-based analysis
CHR	START	STOP	NSNPS	NPARAM	N	ZSTAT	P	SYMBOL
2	201120604	201396986	451	38	275	5.3447	4.5275e-08	SPATS2L
12	123054824	123265390	298	12	274	4.3888	5.6989e-06	HCAR1
19	18268771	18416229	339	24	273	4.2031	1.3165e-05	PDE4C
12	6387923	6501280	216	31	269	3.9823	3.4121e-05	TNFRSF1A
12	6369602	6487672	227	29	269	3.9668	3.642e-05	PLEKHG6
19	18317908	18435319	276	18	272	3.8893	5.0266e-05	KIAA1683
17	78130515	78244722	263	18	270	3.7354	9.3718e-05	SGSH
12	122961793	123160943	230	10	274	3.6601	0.00012606	KNTC1
2	120009801	120174404	352	14	274	3.6284	0.00014258	C2orf76
19	18340563	18442432	248	21	272	3.6168	0.00014912	JUND
19	18367040	18484084	242	25	271	3.5582	0.00018667	LSM4
7	45852684	45956045	186	19	275	3.4727	0.00025762	AC096582.1
2	200770040	200923263	246	18	277	3.4651	0.00026497	C2orf47
2	200744698	200870459	170	15	276	3.405	0.00033082	TYW5
2	200725979	200870658	189	15	276	3.391	0.00034816	C2orf69
20	55854815	55969050	46	2	275	3.384	0.00035717	SPO11
12	123135840	123237890	150	5	273	3.3447	0.00041191	HCAR2
3	8767088	9055457	763	28	274	3.3055	0.00047407	RAD18
20	55883496	55984878	53	4	275	3.2949	0.00049228	MTRNR2L3
19	18257594	18364884	206	19	275	3.248	0.0005812	RAB3A
22	25065001	25220687	435	25	272	3.2283	0.00062273	PIWIL3
19	18253992	18357758	186	17	275	3.2231	0.0006341	MPV17L2
19	18233972	18338927	184	14	275	3.2141	0.00065419	IFI30
7	45563739	45812715	432	30	274	3.1899	0.00071151	ADCY1
7	155705326	155809037	202	24	271	3.1795	0.00073762	AC021218.2
2	240931230	241032399	279	19	276	3.1782	0.00074094	PRR21
2	120074497	120180126	234	12	274	3.1722	0.00075635	DBI
3	119490170	119863264	242	14	272	3.1721	0.00075683	GSK3B
17	78143498	78277299	331	25	270	3.1639	0.00077824	SLC26A11
22	24058021	24160630	271	17	272	3.161	0.00078605	CHCHD10
2	240934494	241035489	281	19	276	3.155	0.00080253	OR6B3
20	55876066	56004267	74	6	272	3.1529	0.00080839	RAE1
9	85544500	85728092	233	18	274	3.1505	0.00081507	RASEF
6	52312200	52491713	338	23	275	3.1484	0.00082091	TRAM2
12	122939190	123061547	142	7	274	3.1369	0.00085371	RSRC2
22	24044930	24146655	201	19	271	3.1369	0.00085378	VPREB3
1	157913063	158120052	366	40	274	3.129	0.00087692	KIRREL
19	18213968	18338927	237	16	275	3.112	0.00092927	PIK3R2
22	24033769	24143279	199	19	270	3.1067	0.00094594	ZNF70
1	44065829	44221186	280	12	274	3.1023	0.00096016	KDM4A
16	18945256	19125264	336	16	273	3.0951	0.00098374	TMC7
19	41810326	41920078	155	8	273	3.0803	0.001034	B9D2
22	24055208	24158048	250	21	272	3.0777	0.0010431	C22orf15
12	27076128	27217367	200	26	273	3.0773	0.0010444	TM7SF3
2	170500998	170683499	623	29	274	3.071	0.0010666	KLHL23
19	18213928	18331350	217	15	275	3.0618	0.0010999	PIK3R2
12	123149303	123251439	158	5	274	3.0479	0.0011524	HCAR3
1	43940858	44139343	405	21	274	3.0456	0.0011611	PTPRF
6	34455579	34574110	212	17	273	3.0322	0.001214	SPDEF
19	41806758	41980906	255	9	273	3.0196	0.0012655	CTC-435M10.3
14	23192431	23349029	336	33	274	3.0025	0.001339	SLC7A7
6	49417671	49544760	245	20	276	3.0012	0.0013448	GLYATL3
12	6406009	6536896	190	39	269	2.9726	0.0014764	SCNN1A
5	63936135	64063917	128	10	270	2.9701	0.0014887	FAM159B
2	240918841	241019906	244	23	275	2.9699	0.0014896	OR6B2
12	6258881	6397425	283	18	269	2.9645	0.001516	CD9
5	74273289	74376724	156	17	274	2.9609	0.0015338	GCNT4
19	41842279	41953384	174	3	273	2.9494	0.001592	EXOSC5
16	55639516	55790104	405	26	275	2.9465	0.0016071	SLC6A2
19	41806816	41939988	205	8	273	2.9465	0.0016071	TMEM91
19	18158603	18312502	362	23	272	2.9258	0.001718	MAST3
15	63746793	63936839	165	7	274	2.9162	0.0017716	USP3
3	15552211	15693338	238	16	272	2.9146	0.0017807	HACL1
2	240781867	241014819	550	35	274	2.8973	0.0018819	NDUFA10
17	78093791	78233130	332	20	271	2.8902	0.0019249	CARD14
16	57496090	57620511	231	23	271	2.8867	0.0019465	CCDC102A
17	78184665	78422586	495	40	270	2.8802	0.0019868	RNF213
19	41834215	41980910	209	6	273	2.8709	0.0020467	BCKDHA
18	12608042	12713470	257	6	276	2.8651	0.0020841	AP005482.1
2	170500975	170608218	370	21	275	2.8618	0.0021064	PHOSPHO2
1	44121495	44446831	558	13	275	2.8565	0.0021419	ST3GAL3
2	187404792	187595628	255	9	276	2.8493	0.0021906	ITGAV
4	107792959	108254963	759	49	275	2.8402	0.0022544	DKK2
7	74949908	75055425	6	2	269	2.8321	0.0023124	AC006014.1
16	18742617	18851705	124	6	274	2.8207	0.0023958	RPS15A
8	17671889	17817874	565	13	275	2.8189	0.0024097	FGL1
14	23185731	23291007	293	24	274	2.7996	0.0025579	OXA1L
6	49468113	49579620	202	20	274	2.7901	0.002635	C6orf141
5	131580136	131729899	333	13	276	2.7896	0.0026385	SLC22A4
3	42249317	42357699	343	24	274	2.7825	0.0026969	CCK
1	43866824	43969660	91	7	275	2.7825	0.0026973	HYI
2	187508698	187680685	211	9	276	2.7671	0.0028277	FAM171B
18	12611832	12752776	331	10	275	2.765	0.0028461	CEP76
12	122907417	123035518	183	8	272	2.7571	0.0029162	ZCCHC8
1	43805553	43968321	140	8	275	2.7552	0.0029331	SZT2
6	35260335	35445968	234	17	274	2.7532	0.0029509	PPARD
9	116157011	116410018	53	8	269	2.748	0.0029978	RGS3
16	18749385	18862841	151	7	275	2.7453	0.0030232	RP11-1035H13.3
16	18752991	18863000	151	7	275	2.7453	0.0030232	ARL6IP1
1	43799588	43905479	86	5	276	2.7452	0.003024	MED8
10	124270181	124453252	611	25	274	2.7438	0.0030362	DMBT1
7	5609678	5871370	491	18	274	2.7371	0.0030994	RNF216
2	161943419	162142732	195	6	275	2.7343	0.0031261	TANK
16	18766175	18987776	407	12	274	2.7327	0.0031412	SMG1
12	67613061	67763731	320	10	276	2.7281	0.0031854	CAND1
20	33054214	33178762	120	5	273	2.7279	0.0031866	DYNLRB1
6	49348073	49480904	309	11	276	2.7205	0.0032588	MUT
14	50500369	50609361	210	15	273	2.7184	0.0032799	C14orf183
6	116202312	116431921	327	11	276	2.713	0.0033337	FRK
12	18350548	18851348	1019	41	275	2.6962	0.0035063	PIK3C2G
14	73036004	73410809	673	61	273	2.6905	0.0035669	DPF3
7	6605248	6713921	177	14	271	2.6896	0.0035772	ZNF853
14	50525350	50633318	223	12	273	2.6853	0.0036228	VCPKMT
6	35176686	35313762	140	2	275	2.684	0.0036376	ZNF76
20	32901041	33149198	252	6	274	2.6783	0.0036998	ITCH
1	43779068	43883696	80	5	274	2.6776	0.0037072	ELOVL1
22	24060413	24176503	389	18	274	2.677	0.0037144	MMP11
3	15592848	15737329	218	15	272	2.6709	0.0037828	BTD
6	97540037	97781093	346	12	275	2.6674	0.0038221	MMS22L
19	41757492	41909816	202	12	273	2.6659	0.003839	TGFB1
18	12396511	12708133	591	21	274	2.6649	0.0038508	SPIRE1
15	35220552	35322268	154	7	272	2.6631	0.0038712	AC114546.1
2	66610584	66851001	341	39	273	2.6552	0.0039625	MEIS1
6	35215595	35339548	123	3	275	2.6547	0.0039695	DEF6
3	8725486	8933492	405	30	273	2.6546	0.0039696	CAV3
15	35220542	35330488	164	8	272	2.6518	0.0040026	ZNF770
22	24074467	24176145	369	17	274	2.6514	0.004008	AP000349.1
1	43774626	43878874	76	5	274	2.6488	0.0040392	CDC20
6	35415651	35530715	310	26	275	2.6487	0.00404	TULP1
4	110917002	111170355	592	57	271	2.6469	0.004062	ELOVL6
5	3546168	3651517	33	12	277	2.6419	0.0041226	IRX1
15	63839552	63944627	58	2	274	2.6412	0.0041311	FBXL22
2	86016267	86166137	420	16	275	2.6398	0.0041477	ST3GAL5
18	12608737	12775739	410	16	275	2.6313	0.0042528	PSMG2
6	34383916	34553006	307	23	270	2.629	0.0042813	PACSIN1
4	89983968	90086050	311	10	275	2.623	0.0043585	TIGD2
7	6663376	6765991	167	7	271	2.6213	0.0043795	AC073343.1
6	49381091	49510820	226	13	276	2.621	0.0043832	CENPQ
20	55154358	55264339	130	20	270	2.6184	0.004417	TFAP2C
2	211245973	211392376	350	13	275	2.6141	0.0044731	LANCL1
22	49758176	50101190	1045	66	272	2.6134	0.004482	C22orf34
6	35132190	35270856	157	4	275	2.613	0.0044874	SCUBE3
2	120137477	120246096	244	20	272	2.6129	0.0044892	TMEM37
14	50533847	50748276	479	14	274	2.6116	0.0045066	SOS2
9	129039128	129319320	534	29	273	2.6046	0.0045987	MVB12B
12	25512241	25851513	933	58	275	2.6029	0.0046219	IFLTD1
2	119931384	120073228	237	19	273	2.5997	0.0046648	STEAP3
19	41881264	41984635	162	4	273	2.5808	0.0049284	B3GNT8
19	55105340	55231810	201	22	273	2.5761	0.0049957	LILRB4
15	35097732	35312040	320	15	274	2.5668	0.0051316	AQR
20	33084658	33198149	110	6	274	2.5619	0.0052052	MAP1LC3A
1	246837349	246981439	414	25	273	2.5563	0.0052891	SCCPDH
11	3798208	3912213	24	8	277	2.5559	0.005295	RHOG
19	58644396	58774928	198	14	271	2.5444	0.0054725	ZNF274
16	55550584	55651599	279	15	276	2.5354	0.0056164	CAPNS2
1	161284521	161387664	331	3	277	2.5352	0.0056197	C1orf192
13	98036476	98171382	87	11	269	2.5312	0.0056833	RAP2A
7	74974337	75090279	17	2	272	2.5303	0.0056989	TRIM73
19	53009075	53140427	477	30	270	2.5291	0.0057181	ZNF701
19	41887223	41996622	167	5	272	2.5276	0.0057423	ATP5SL
19	4591386	4720382	30	9	275	2.5271	0.0057506	C19orf10
1	158919758	159074945	327	8	276	2.5243	0.0057972	IFI16
19	18119805	18259754	368	30	270	2.5226	0.0058239	IL12RB1
2	101819264	101936778	137	11	272	2.5215	0.0058423	CNOT11
1	161234047	161382984	444	12	275	2.521	0.0058516	SDHC
7	5582439	5696286	156	16	270	2.5208	0.0058546	FSCN1
17	76620130	76828379	507	21	273	2.5188	0.0058884	CYTH1
1	227701244	227915144	442	12	277	2.517	0.0059174	ZNF678
7	74996066	75165548	29	2	272	2.5131	0.0059832	POM121C
5	131477531	131681008	361	20	275	2.5122	0.005999	P4HA2
9	138650333	138849074	195	15	271	2.5121	0.0060013	CAMSAP1
2	189789046	189927472	268	22	276	2.5099	0.0060378	COL3A1
7	6579648	6698357	178	13	270	2.5058	0.0061088	C7orf26
8	41460739	41804280	594	53	272	2.5041	0.0061386	ANK1
18	3197479	3306234	28	9	275	2.5038	0.0061434	MYL12A
3	8493393	8659805	307	24	272	2.502	0.0061752	LMCD1
1	90236573	90452170	197	20	274	2.5019	0.0061761	LRRC8D
5	74314100	74582703	584	14	276	2.4943	0.0063111	ANKRD31
5	131543364	131659147	213	16	274	2.494	0.0063163	PDLIM4
5	131655444	131781306	258	11	276	2.484	0.0064953	SLC22A5
6	116392320	116493093	116	8	275	2.4833	0.0065085	AL121963.1
11	36267838	36536754	603	66	273	2.4808	0.0065552	PRR5L
8	17730349	17935478	780	20	275	2.4761	0.0066416	PCM1
6	132952729	133085188	460	25	275	2.474	0.0066796	VNN1
9	21317371	21418075	154	17	272	2.4715	0.0067265	IFNA13
19	41899063	42000670	155	5	272	2.47	0.006756	C19orf69
15	34475460	34680261	342	6	275	2.4687	0.0067811	SLC12A6
12	27041316	27169583	205	25	273	2.4649	0.0068535	FGFR1OP2
2	189846622	190094605	470	16	276	2.4647	0.0068564	COL5A2
6	135452453	135590311	200	14	271	2.4624	0.0069003	MYB
7	128814864	129120052	273	9	273	2.4621	0.0069061	AHCYL2
19	44929854	45054576	451	28	272	2.4575	0.0069951	ZNF180
6	35391374	35514853	269	27	274	2.4541	0.0070622	TEAD3
12	27435787	27626241	325	20	276	2.4533	0.0070783	ARNTL2
21	38021433	38172218	156	31	269	2.4528	0.007088	SIM2
19	55097173	55200343	144	11	274	2.4521	0.0071008	AC009892.10
15	34601106	34709479	153	5	274	2.451	0.0071231	LPCAT4
22	43142508	43304112	209	15	271	2.4465	0.0072118	ARFGAP3
17	6297735	6404789	298	40	273	2.4428	0.0072865	FAM64A
1	182942595	183164727	744	11	274	2.4428	0.007287	LAMC1
12	18183803	18523041	614	23	275	2.4427	0.0072885	RERGL
13	52386117	52490366	103	9	271	2.4421	0.0073009	CCDC70
9	21299834	21401377	161	13	274	2.4412	0.007319	IFNA6
15	34585516	34699938	167	5	274	2.4386	0.0073724	NUTM1
14	93210576	93356308	320	13	274	2.4374	0.007397	GOLGA5
1	27888575	28011788	75	4	272	2.4372	0.0073998	FGR
4	89128772	89255921	141	19	270	2.4345	0.0074562	PPM1K
5	149329884	149482386	268	21	273	2.4344	0.007459	HMGXB3
3	196665492	196806687	221	29	271	2.4305	0.0075392	MFI2
5	63963971	64114512	184	12	272	2.4302	0.0075454	SREK1IP1
12	21457893	21582912	251	21	274	2.4247	0.0076604	IAPP
15	34583917	34685378	170	5	274	2.4226	0.0077051	NOP10
6	132916123	133017142	426	29	276	2.4173	0.0078175	TAAR1
2	170598443	170718574	370	19	273	2.4164	0.007838	SSB
19	43206838	43409843	258	5	269	2.4154	0.0078582	PSG8
19	52980905	53117717	466	22	270	2.4143	0.0078837	ZNF808
1	43753478	43868443	91	8	273	2.4114	0.0079459	MPL
3	42005294	42317381	491	30	272	2.4025	0.0081419	TRAK1
7	44368720	44580479	43	9	270	2.4001	0.0081946	NUDCD3
12	6434211	6550733	154	32	270	2.3954	0.0083015	LTBR
1	156854632	157065162	342	12	274	2.3905	0.0084121	ARHGEF11
18	11832621	11959222	370	35	271	2.3904	0.0084155	MPPE1
17	55998910	56115620	2	1	275	2.3834	0.0085764	VEZF1
17	56016399	56132614	2	1	275	2.3834	0.0085764	RP11-159D12.5
17	56030721	56134707	2	1	275	2.3834	0.0085764	SRSF1
8	33398856	33507624	201	11	275	2.3834	0.0085765	DUSP26
17	44789872	44960520	149	13	273	2.3829	0.008588	WNT3
15	34382875	34552297	283	10	274	2.381	0.0086331	KATNBL1
6	13571730	13761796	246	21	273	2.3755	0.0087635	RANBP9
1	27810546	27980942	81	5	266	2.3738	0.0088026	AHDC1
9	21334254	21435396	162	20	272	2.3704	0.0088849	IFNA2
6	83727385	83931069	239	14	275	2.3698	0.0089001	DOPEY1
7	121891448	122000745	135	14	273	2.3688	0.008924	FEZF1
17	72640452	72759117	136	19	272	2.368	0.0089422	CD300LF
18	21219407	21585030	515	18	274	2.3679	0.0089447	LAMA3
21	27202861	27593446	835	54	274	2.3676	0.0089531	APP
11	3768954	3897601	24	8	277	2.3671	0.0089648	PGAP2
3	98464785	98670533	320	8	275	2.3651	0.0090132	DCBLD2
6	35386185	35488562	191	23	274	2.365	0.0090141	RPL10A
14	50398430	50524238	213	23	272	2.3639	0.0090424	C14orf182
13	38086720	38222981	381	19	275	2.3627	0.0090704	POSTN
1	67823493	67946098	187	10	274	2.3627	0.0090709	SERBP1
2	39426407	39714453	291	7	273	2.3605	0.0091262	MAP4K3
12	71783550	72030090	240	18	275	2.3596	0.009148	LGR5
19	4625236	4774685	38	11	276	2.3562	0.0092308	DPP9
20	55916463	56034389	120	12	271	2.3492	0.0094061	RBM38
1	89521815	89666139	253	9	276	2.3452	0.0095096	GBP2
7	19685085	19798710	338	18	273	2.3411	0.0096136	TWISTNB
4	69744181	69867509	578	13	276	2.336	0.0097463	UGT2A3
1	90048699	90448809	449	26	274	2.3337	0.0098059	RP11-302M6.4
16	12130603	12234159	276	17	272	2.3327	0.009832	RP11-276H1.3
10	131583547	131812105	315	50	272	2.3306	0.0098881	EBF3
1	58991099	59093166	212	11	274	2.3284	0.0099452	TACSTD2
15	63850817	64176141	232	5	276	2.327	0.0099838	HERC1
19	41544377	41652100	169	11	266	2.3224	0.010105	CYP2A13
8	105292552	105529281	436	31	275	2.3206	0.010153	DPYS
2	70006774	70158528	376	16	275	2.3205	0.010157	GMCL1
19	43320616	43433974	263	2	266	2.318	0.010225	PSG1
12	27125479	27269276	177	14	274	2.3154	0.010296	MED21
9	22396840	22505739	278	14	275	2.3151	0.010303	DMRTA1
5	157002687	157148488	363	18	275	2.309	0.010472	SOX30
6	34505065	34714636	408	17	274	2.309	0.010472	C6orf106
6	83732692	83832854	114	9	276	2.3087	0.01048	AL139333.1
5	38208511	38515123	501	50	274	2.3057	0.010564	EGFLAM
9	88591061	88765088	297	14	273	2.3047	0.010591	GOLM1
2	171797333	172137824	599	23	274	2.3039	0.010613	TLK1
6	10583993	10697501	50	3	270	2.3021	0.010664	GCNT6
11	93161638	93326674	373	31	275	2.2982	0.010776	SMCO4
3	5179331	5311642	245	24	272	2.2969	0.010814	EDEM1
6	71516382	71716741	385	24	274	2.2927	0.010933	B3GAT2
4	89597106	90082549	1154	25	275	2.2922	0.010946	FAM13A
17	79712008	79821889	83	4	274	2.2917	0.010962	GCGR
22	24079150	24226703	491	23	274	2.2907	0.010992	SMARCB1
16	55492910	55670582	499	34	275	2.2841	0.011182	LPCAT2
16	88891266	89093612	213	17	269	2.2802	0.011297	CBFA2T3
1	197821777	197926497	128	16	270	2.2792	0.011328	C1orf53
14	20393603	20494818	236	17	273	2.2789	0.011336	OR4K15
1	44348992	44452913	156	11	274	2.2774	0.011382	ARTN
10	52509169	52695435	270	16	274	2.2747	0.011461	A1CF
16	57526333	57675593	393	34	272	2.2702	0.011597	GPR114
5	141921743	142127617	384	41	274	2.2697	0.011612	FGF1
12	49071218	49209569	77	4	267	2.2694	0.011623	LINC00935
1	183167372	183437737	508	23	274	2.2687	0.011644	NMNAT2
10	128063566	128409079	661	76	272	2.2641	0.011783	C10orf90
15	34467200	34572357	172	4	275	2.2638	0.011794	EMC4
6	19787617	19890915	242	27	273	2.261	0.011878	ID4
1	67723047	67912583	284	18	275	2.2608	0.011887	IL12RB2
12	49109975	49232820	56	5	263	2.2602	0.011903	ADCY6
5	149322681	149430730	186	12	275	2.2594	0.011929	TIGD6
2	70070692	70182707	239	18	274	2.2576	0.011986	SNRNP27
4	110784040	110983422	531	25	273	2.2564	0.012024	EGF
12	10608201	10725734	277	12	276	2.2561	0.012032	EIF2S3L
6	39021840	39132965	338	28	275	2.2555	0.012051	SAYSD1
6	143807982	144202322	921	42	274	2.2554	0.012053	PHACTR2
10	123449939	123738316	828	24	274	2.2542	0.012092	ATE1
7	805528	986072	45	13	274	2.2541	0.012094	SUN1
12	95720984	95824672	340	19	273	2.2506	0.012207	RP11-167N24.6
19	4589530	4705580	26	8	276	2.2493	0.012246	TNFAIP8L1
1	161224525	161329762	299	12	275	2.2465	0.012335	MPZ
3	71753201	71855647	209	20	271	2.2435	0.012433	GPR27
17	79730293	79834533	101	4	273	2.2427	0.012457	AC174470.1
9	21279670	21385379	182	10	275	2.242	0.012482	KLHL9
16	88872628	88979094	176	11	269	2.2417	0.012489	TRAPPC2L
6	149671495	149772177	241	13	275	2.2382	0.012605	SUMO4
13	101206181	101377347	219	13	272	2.2379	0.012615	TMTC4
7	6678064	6796554	196	5	272	2.2372	0.012638	ZNF12
12	123187321	123305611	181	6	273	2.2357	0.012685	DENR
16	88878034	88983068	175	11	269	2.2347	0.01272	PABPN1L
5	157048561	157157151	270	13	275	2.2343	0.01273	C5orf52
10	30850718	30968691	330	23	272	2.2335	0.012758	LYZL2
1	111086202	111224096	220	29	274	2.2317	0.012817	KCNA2
4	4241924	4373513	60	19	277	2.2303	0.012863	ZBTB49
2	70074820	70220077	277	17	274	2.2268	0.01298	MXD1
17	79775597	79879282	112	5	273	2.2266	0.012986	ARHGDIA
12	49032247	49160681	98	3	272	2.2262	0.012999	CCNT1
1	158209576	158313420	144	9	271	2.2217	0.013151	CD1C
6	32311740	32424905	1470	32	276	2.2179	0.013279	BTNL2
3	8742094	8861314	221	28	272	2.2166	0.013325	OXTR
1	157493539	157617870	458	18	276	2.216	0.013346	FCRL4
18	47259869	47390330	385	19	274	2.2144	0.013402	ACAA2
4	4219428	4341896	44	13	277	2.2141	0.013411	LYAR
15	80165507	80267194	267	12	274	2.2137	0.013426	C15ORF37
17	79730287	79841178	110	4	273	2.2127	0.013459	FAM195B
17	79741368	79842926	110	4	273	2.2127	0.013459	PPP1R27
17	79751035	79868570	110	4	273	2.2127	0.013459	P4HB
19	44871685	45002766	537	23	271	2.2127	0.013461	ZNF229
3	5179227	5279982	185	14	272	2.2125	0.013465	AC026202.1
6	7965959	8152763	509	25	275	2.2102	0.013544	EEF1E1-BLOC1S5
5	38425065	38658456	276	17	272	2.2098	0.013558	LIFR
1	44362611	44483694	163	12	273	2.209	0.013587	IPO13
8	41452697	41558855	246	22	272	2.2069	0.01366	NKX6-3
6	143693969	143821810	216	21	275	2.2063	0.013682	ADAT2
6	143709575	143814295	123	12	276	2.206	0.013693	AL031320.1
18	24382002	24495782	194	33	273	2.2057	0.013701	AQP4
8	77842494	77963280	119	5	273	2.2055	0.01371	PEX2
3	137829854	137943791	127	3	275	2.2044	0.013749	DBR1
1	89547434	89691723	209	7	276	2.2031	0.013794	GBP7
3	98401080	98590045	302	12	274	2.2023	0.013821	ST3GAL6
20	4616882	4732236	41	17	277	2.2018	0.013839	PRNP
1	90048631	90285462	353	15	274	2.2016	0.013847	LRRC8C
12	21367534	21622528	690	26	275	2.2015	0.013851	SLCO1A2
3	119833492	120053941	392	14	275	2.2	0.013903	GPR156
16	88844366	88944545	152	11	269	2.1976	0.01399	AC092384.1
1	43341052	43474530	328	25	274	2.197	0.014011	SLC2A1
19	55533388	55649291	333	27	271	2.1968	0.014018	EPS8L1
9	135407572	135515653	114	17	273	2.1955	0.014063	BARHL1
11	101931192	102154154	336	13	272	2.1942	0.014109	YAP1
19	41570337	41684271	177	18	268	2.1941	0.014113	CYP2F1
22	32564465	32701328	353	15	274	2.1929	0.014158	SLC5A4
6	83820869	83953655	187	12	274	2.192	0.014188	PGM3
19	6325159	6429069	168	5	271	2.1913	0.014215	PSPN
14	103539779	103653776	254	16	269	2.1911	0.014223	TNFAIP2
17	76733463	76887523	303	21	274	2.1907	0.014236	USP36
16	19028921	19141417	149	11	275	2.1904	0.014246	COQ7
1	158247741	158351321	123	9	274	2.1874	0.014356	CD1B
14	69814732	69979105	259	11	275	2.1862	0.014399	SLC39A9
15	99461459	99601024	228	19	269	2.1853	0.014432	PGPEP1L
2	120147419	120332070	327	24	273	2.1853	0.014434	SCTR
19	43356231	43473715	343	5	262	2.1836	0.014497	PSG6
19	6311463	6418919	193	7	271	2.1835	0.014499	CLPP
3	97433365	97569953	174	13	275	2.1828	0.014525	ARL6
3	138710944	138813734	139	7	275	2.1815	0.014575	PRR23C
12	7890390	7998655	442	32	271	2.1811	0.014588	NANOG
19	6322444	6425042	170	5	272	2.1811	0.014588	ALKBH7
19	6329580	6443992	175	6	271	2.1776	0.014716	GTF2F1
5	2695959	2802969	45	17	276	2.1771	0.014738	IRX2
14	62403803	62618431	445	33	274	2.1767	0.014751	SYT16
11	36245051	36360999	328	25	274	2.1757	0.014789	COMMD9
1	61280931	61978465	1037	110	273	2.1747	0.014826	NFIA
7	866189	986073	34	11	273	2.172	0.014928	GET4
3	123278896	123653178	444	25	272	2.1704	0.01499	MYLK
5	168038745	168778133	1475	124	273	2.1701	0.015	SLIT3
15	80141182	80266044	291	13	274	2.1691	0.015036	ST20
18	21128890	21292849	216	24	273	2.1689	0.015046	ANKRD29
8	126392563	126500647	174	18	270	2.1686	0.015057	TRIB1
14	20353767	20454842	184	10	271	2.1662	0.015148	OR4K1
2	24664783	25043571	580	15	274	2.1656	0.01517	NCOA1
2	115149876	116653328	2235	65	274	2.1647	0.015207	DPP10
21	18834700	19015897	416	27	273	2.1646	0.01521	CXADR
6	32739610	32856557	687	25	275	2.1644	0.015217	TAP2
1	58831056	59062474	452	35	275	2.1643	0.015219	OMA1
12	29603773	29987692	1006	58	274	2.1625	0.015289	TMTC1
5	140968869	141080986	106	15	273	2.1596	0.015402	FCHSD1
3	15441640	15613258	333	13	273	2.1593	0.015415	COLQ
6	35370138	35484880	201	23	274	2.1592	0.015417	FANCE
2	74538281	74669214	121	4	273	2.157	0.015504	DCTN1
4	189010573	189118897	424	24	272	2.1569	0.015505	TRIML1
9	103740991	104137417	835	41	275	2.1552	0.015571	LPPR1
15	80165113	80267194	269	13	274	2.1551	0.015578	C15orf37
11	55368380	55469315	30	5	276	2.155	0.01558	OR4S2
9	5249868	5354969	210	18	271	2.1523	0.015685	RLN2
12	77107368	77297476	207	6	274	2.1502	0.015769	ZDHHC17
1	44390159	44493967	113	10	273	2.1482	0.015848	ATP6V0B
4	74297400	74419691	155	5	275	2.1461	0.015932	AFM
1	197831037	197954608	144	19	271	2.1457	0.015948	LHX9
6	32731544	32856599	750	29	275	2.1445	0.015996	TAP2
14	21939232	22055350	268	29	271	2.1436	0.016032	SALL2
11	102341239	102451484	281	23	275	2.1431	0.016054	MMP7
6	132888161	132995414	425	36	276	2.1428	0.016063	TAAR2
8	41384706	41532520	376	16	273	2.1421	0.016094	AGPAT6
16	88830142	88973378	231	18	269	2.1367	0.016311	GALNS
12	83030659	83578649	886	52	274	2.1367	0.016312	TMTC2
18	11931024	12080876	555	27	271	2.134	0.016423	IMPA2
22	23179960	23288287	63	7	271	2.1332	0.016455	IGLL5
2	39352787	39506729	183	8	273	2.1321	0.0165	CDKL4
21	14691931	14795386	4	2	270	2.132	0.016504	AL050302.1
1	89468002	89581043	265	12	275	2.1318	0.01651	GBP1
11	107611717	107849019	661	29	274	2.1306	0.016563	SLC35F2
17	79795713	79899462	86	5	272	2.1299	0.016588	ALYREF
3	97490884	97644132	231	13	277	2.1298	0.016592	CRYBG3
5	140966517	141070644	97	13	272	2.1295	0.016607	RELL2
2	20350558	20475194	216	20	273	2.1291	0.016624	SDC1
9	16153933	16326311	450	44	271	2.129	0.016629	C9orf92
6	143721944	143861147	205	19	274	2.1283	0.016654	PEX3
2	70079482	70179841	204	15	274	2.1274	0.016694	AC019206.1
4	96711239	96812625	291	13	276	2.1273	0.016699	PDHA2
3	137856109	138067231	156	8	275	2.1242	0.016829	ARMC8
18	47272163	47413993	509	16	275	2.1207	0.016972	RP11-886H22.1
12	7915108	8093744	590	47	270	2.1175	0.017109	SLC2A14
14	81677000	81952809	461	26	274	2.117	0.017131	STON2
14	69796848	69915344	201	13	276	2.1169	0.017133	ERH
6	143765948	143882827	204	22	274	2.1159	0.017176	FUCA2
1	114254454	114405098	181	8	276	2.11	0.01743	RSBN1
20	33098346	33314910	240	9	273	2.1061	0.017598	PIGU
1	44385672	44489041	120	10	273	2.1049	0.017649	DPH2
11	107749229	107884208	235	24	273	2.1043	0.017676	RAB39A
5	60578100	60891997	300	9	275	2.1039	0.017693	ZSWIM6
3	164854508	164964897	52	8	276	2.1035	0.017709	SLITRK3
19	55500476	55632659	399	24	271	2.1028	0.017741	RDH13
3	5113905	5272596	353	25	271	2.1025	0.017753	ARL8B
1	162315056	162431928	272	22	275	2.1015	0.017801	SH2D1B
9	136329708	136443734	187	20	272	2.1012	0.017811	TMEM8C
21	39479128	39729279	562	21	274	2.1004	0.017846	KCNJ15
1	227868126	227973112	165	13	275	2.0995	0.017887	JMJD4
17	77035427	77663550	1189	152	271	2.099	0.017909	RBFOX3
11	8653958	8786306	181	23	271	2.0978	0.017959	RPL27A
12	108631821	108783118	317	27	274	2.0972	0.017986	CMKLR1
2	37819032	38015611	350	25	272	2.0963	0.018027	CDC42EP3
9	138774815	138903226	206	22	271	2.0963	0.01803	UBAC1
6	116390086	116529910	161	9	275	2.0958	0.01805	COL10A1
6	43429565	43534728	15	4	275	2.0956	0.018057	YIPF3
3	71674567	71853924	318	35	270	2.0939	0.018134	EIF4E3
6	44031194	44145194	272	18	273	2.0919	0.018222	MRPL14
19	55035346	55198979	246	19	273	2.0919	0.018225	LILRB1
16	57455863	57571239	158	17	272	2.0905	0.018287	DOK4
5	2702245	2805508	43	16	277	2.0894	0.018334	C5orf38
7	6567065	6679005	151	11	269	2.0823	0.018655	ZDHHC4
3	10807885	11032419	519	45	273	2.0807	0.018731	SLC6A11
8	68814353	69199265	867	52	274	2.0775	0.018879	PREX2
X	46256292	46406857	175	6	275	2.0769	0.018903	KRBOX4
9	35511828	35613896	102	6	273	2.0746	0.01901	FAM166B
19	41766094	41880788	141	9	273	2.0733	0.019072	CCDC97
7	104604626	104804808	198	7	275	2.0713	0.019165	KMT2E
3	150593950	150740786	240	37	269	2.0709	0.019182	CLRN1
2	74591304	74698718	84	5	271	2.0686	0.019293	C2orf81
1	114306433	114464381	179	13	275	2.068	0.019318	PTPN22
1	156840442	156952886	174	8	273	2.0672	0.019356	LRRC71
5	98054354	98184347	114	8	273	2.0671	0.019364	RGMB
4	186342670	186443417	195	17	272	2.0663	0.019398	RP11-279O9.4
16	87932850	88160924	529	14	270	2.0623	0.019587	BANP
6	39106749	39247226	346	32	274	2.062	0.019605	KCNK5
21	40727770	40867731	192	9	274	2.0616	0.019623	LCA5L
3	157773644	158313519	1389	15	276	2.0607	0.019664	RSRC1
4	118904773	119229803	567	13	277	2.0585	0.019771	NDST3
3	119449331	119587332	109	11	274	2.058	0.019794	NR1I2
14	93339425	93451638	237	31	273	2.0571	0.019836	CHGA
11	13359548	13534844	343	12	276	2.0568	0.019854	BTBD10
12	77202495	77322840	137	4	274	2.0555	0.019917	CSRP2
7	140369127	140674564	371	7	276	2.0535	0.020013	BRAF
9	21254613	21355312	209	8	275	2.0529	0.020043	IFNA5
14	50654281	50829266	360	11	274	2.0517	0.0201	L2HGDH
14	32426108	32537891	195	19	272	2.0503	0.020166	RP11-187E13.2
12	53111939	53221129	287	23	274	2.0503	0.020168	KRT76
20	25126329	25257365	220	10	274	2.0499	0.020189	ENTPD6
X	67998840	68111990	47	6	271	2.0491	0.020227	EFNB1
X	46307162	46454892	182	8	275	2.0484	0.020262	ZNF674
11	103857308	103959922	204	15	273	2.0476	0.0203	DDI1
11	55085360	55186394	209	11	276	2.0471	0.020326	OR4A15
3	137792560	137901229	174	3	275	2.0463	0.020361	A4GNT
16	88825747	88928352	187	16	269	2.0447	0.020444	APRT
17	6304584	6509814	508	52	272	2.0435	0.020502	PITPNM3
1	186319704	186420587	126	10	276	2.0416	0.020593	OCLM
6	31489831	31592101	255	22	275	2.0413	0.020611	LTA
19	55055047	55163555	165	8	272	2.0405	0.020648	LILRA1
17	1123853	1224754	59	20	275	2.0401	0.02067	BHLHA9
10	71340007	71443352	344	38	275	2.0389	0.020732	C10orf35
7	2527511	2645361	30	12	272	2.0387	0.020742	BRAT1
14	23236463	23341750	205	28	272	2.0386	0.020743	AL135998.1
1	114370790	114480169	140	14	275	2.038	0.020773	BCL2L15
18	72052963	72175179	230	31	273	2.0373	0.020809	FAM69C
9	71686209	71920124	666	23	275	2.0363	0.020858	TJP2
10	33416420	33675190	572	30	274	2.034	0.020974	NRP1
11	55060627	55161707	197	11	277	2.034	0.020978	OR4A16
1	860579	967497	234	23	270	2.0338	0.020984	C1orf170
13	114253119	114362501	134	8	273	2.0336	0.020996	ATP4B
7	3129868	3264287	70	16	276	2.033	0.021027	AC091801.1
12	7867812	7976717	482	42	271	2.032	0.021079	NANOGNB
4	168963666	169158841	319	10	275	2.0319	0.021083	ANXA10
9	37462544	37642466	303	10	275	2.0309	0.021131	RP11-613M10.8
6	31493344	31596113	246	29	275	2.0298	0.02119	TNF
9	21359146	21460184	189	22	272	2.0259	0.02139	IFNA8
5	149290300	149423018	221	17	274	2.0256	0.021401	SLC26A2
14	69675994	69871183	326	27	275	2.0248	0.021445	GALNT16
11	3825757	4164439	58	15	277	2.024	0.021483	STIM1
2	69821557	70103596	720	28	275	2.0238	0.021495	ANXA4
6	32852406	32958847	307	25	275	2.0216	0.021611	HLA-DMB
6	7963800	8114647	460	26	275	2.02	0.021692	BLOC1S5
14	77874213	77985817	67	3	275	2.019	0.021746	AHSA1
X	19880978	20038416	1	1	270	2.0188	0.021752	CXorf23
14	44923545	45026482	413	16	275	2.0175	0.021824	FSCB
9	5961043	6065618	182	12	270	2.0161	0.021892	RANBP6
6	114204192	114382472	352	25	273	2.0155	0.021926	HDAC2
3	169634423	169766161	252	21	273	2.0129	0.02206	SEC62
18	46015417	46439588	502	56	273	2.0122	0.022099	CTIF
18	23755900	24021649	369	14	275	2.0122	0.022102	TAF4B
6	32730540	32834825	623	29	275	2.0121	0.022103	HLA-DOB
X	134833488	134941885	58	3	276	2.0118	0.022118	CT45A3
12	122705979	122957179	356	11	271	2.0117	0.022124	CLIP1
12	64795660	64945888	231	21	275	2.0108	0.022173	TBK1
8	105301315	105418917	299	20	276	2.009	0.022267	DCSTAMP
7	5869458	5975993	119	14	258	2.0082	0.022314	OCM
6	8023593	8152811	315	26	275	2.0077	0.022338	EEF1E1
6	107761162	108031357	556	50	274	2.0068	0.022387	SOBP
2	211292406	211593831	598	26	275	2.0061	0.022422	CPS1
7	11359984	11921824	1617	87	273	2.006	0.022427	THSD7A
12	10708612	10816222	286	6	275	2.0059	0.022433	MAGOHB
10	121284199	121406541	289	19	275	2.0057	0.022444	TIAL1
19	355438	459139	63	27	273	2.0047	0.0225	C2CD4C
17	52926748	53089310	453	35	275	2.0039	0.022539	TOM1L1
11	113600469	113701222	164	12	274	2.0032	0.022576	CLDN25
8	31446902	32672548	2246	69	274	2.0024	0.02262	NRG1
2	200575267	200765896	317	28	273	2.0014	0.022672	FTCDNL1
2	37521717	37650465	188	17	272	2.0008	0.022706	QPCT
15	40713160	40815353	140	12	273	1.9975	0.022883	CHST14
13	24415238	24526794	296	17	273	1.997	0.02291	C1QTNF9B
5	140950443	141066437	106	13	272	1.9955	0.022993	HDAC3
3	196719431	197076171	575	16	273	1.9946	0.023044	DLG1
15	22318478	22419561	1	1	278	1.9942	0.023066	OR4M2
15	22332382	22433507	1	1	278	1.9942	0.023066	OR4N4
13	107770883	108569083	1971	152	273	1.9932	0.023121	FAM155A
2	74598805	74702882	80	5	271	1.9929	0.023136	WDR54
3	40516369	40666176	173	17	270	1.9914	0.023217	ZNF621
4	69631711	69746914	314	13	276	1.9886	0.023372	UGT2B10
6	56769773	56942140	159	6	274	1.9881	0.023401	BEND6
X	134878331	135003994	69	2	277	1.9871	0.023454	CT45A4
X	134895598	135003994	69	2	277	1.9871	0.023454	CT45A5
19	22419210	22549978	213	12	270	1.987	0.023464	ZNF729
20	31755116	31865564	162	11	274	1.9869	0.023467	BPIFA3
12	43697669	43995724	573	17	276	1.9869	0.023469	ADAMTS20
4	165903105	166012896	276	16	272	1.9859	0.023524	TRIM60
11	228365	335359	37	13	275	1.9816	0.023764	NLRP6
4	48442269	48546406	118	7	275	1.9796	0.023872	ZAR1
11	248200	349526	35	15	275	1.9786	0.023929	IFITM5
17	79798666	79908867	100	8	271	1.9774	0.024001	ANAPC11
1	851877	961245	267	21	271	1.9771	0.024015	PLEKHN1
2	211104874	211229914	164	7	273	1.977	0.024022	MYL1
9	90447741	90553814	270	18	273	1.9766	0.024044	SPATA31E1
19	6256153	6383640	330	14	272	1.9756	0.0241	ACER1
11	102167942	102299401	56	3	275	1.9746	0.024158	BIRC2
1	109891653	110019062	12	2	268	1.9743	0.024176	PSMA5
14	87322122	87439099	213	14	273	1.9741	0.024187	RP11-322L20.1
9	140722241	141069076	424	24	266	1.9731	0.024242	CACNA1B
1	238057024	238158575	207	9	270	1.9726	0.024271	MTRNR2L11
7	29111890	29603944	1068	100	273	1.9722	0.024291	CHN2
1	186314123	186415908	137	10	276	1.9721	0.024299	AL596220.1
1	158850586	158996844	471	17	276	1.9708	0.024372	PYHIN1
14	63123287	63618755	1009	46	273	1.9687	0.024496	KCNH5
18	56098479	56346189	569	48	273	1.9686	0.024497	ALPK2
5	149382854	149542935	310	31	272	1.9686	0.024501	CSF1R
3	150550784	150709530	232	32	269	1.9684	0.024509	RP11-166N6.3
11	118125260	118236890	241	9	275	1.9682	0.024523	CD3E
9	37460889	37638871	293	9	275	1.9668	0.024602	FBXO10
9	116122334	116241964	113	18	271	1.9659	0.024656	C9orf43
12	95817296	95959615	412	25	275	1.9658	0.024661	METAP2
1	87278132	87430107	54	3	272	1.9655	0.024678	45915
8	101112812	101216230	203	12	276	1.9653	0.024688	POLR2K
12	3850213	4032608	75	23	277	1.9631	0.024815	PARP11
6	151927826	152500754	1273	66	274	1.963	0.02482	ESR1
17	3418738	3550392	63	18	274	1.962	0.024882	TRPV1
15	80087537	80266096	387	16	274	1.9619	0.024886	ST20-MTHFS
15	92964884	93094347	283	28	273	1.9614	0.024913	C15orf32
11	55355834	55456772	25	4	275	1.9608	0.024951	OR4P4
17	44538877	44683016	1	1	264	1.9601	0.024989	LRRC37A2
17	44544068	44707088	1	1	264	1.9601	0.024989	ARL17A
3	124894405	125144198	315	16	274	1.9596	0.02502	ZNF148
16	88819621	88925666	205	18	268	1.9586	0.025077	CDT1
4	186297394	186420980	224	20	273	1.9582	0.025104	C4orf47
5	140424227	140526962	168	8	277	1.9568	0.025187	PCDHB2
1	44394615	44506840	123	13	272	1.9561	0.025226	B4GALT2
11	55271783	55372895	289	11	277	1.9551	0.025283	OR4C15
14	23461376	23563269	122	16	275	1.9547	0.02531	PSMB11
6	96413860	96713488	779	32	276	1.9542	0.025341	FUT9
12	48997184	49126021	118	3	273	1.9525	0.025441	KANSL2
2	74602963	74719549	82	5	271	1.9522	0.025457	RTKN
12	6880711	6989136	191	28	272	1.9511	0.025525	GPR162
8	98235717	98340176	136	14	274	1.9505	0.025557	TSPYL5
11	120844781	121011484	235	16	274	1.95	0.025591	TBCEL
10	61665188	61770671	274	13	276	1.9497	0.025604	C10orf40
16	66411200	66577432	223	18	270	1.9495	0.025619	BEAN1
12	6911292	7025796	268	20	273	1.9487	0.025664	USP5
14	77843018	77974295	85	2	276	1.9487	0.025665	VIPAS39
3	97545819	97713810	218	14	275	1.9473	0.025747	CRYBG3
1	57270479	57433894	365	27	275	1.9469	0.025771	C8A
15	40770882	40907256	321	11	276	1.9468	0.025781	C15orf57
6	149718794	149856197	323	14	275	1.945	0.025886	ZC3H12D
10	123698689	124064060	999	78	273	1.9444	0.025922	TACC2
3	97610662	97741301	171	17	274	1.9415	0.026097	MINA
10	64083951	64481771	735	45	274	1.9409	0.026133	ZNF365
17	44618035	44884830	82	3	273	1.9406	0.026156	NSF
14	23435752	23554439	112	15	275	1.9401	0.026181	PSMB5
17	6247013	6388519	385	54	272	1.9396	0.026211	AIPL1
13	26656253	26846791	493	23	275	1.9393	0.02623	RNF6
3	153152284	153270486	347	19	272	1.938	0.026309	C3orf79
6	158194296	158416109	447	13	274	1.9374	0.026348	SNX9
2	205360516	206534886	1625	63	272	1.9371	0.026369	PARD3B
3	136531050	136718665	342	7	277	1.9369	0.02638	NCK1
20	18740372	18860797	190	20	273	1.9358	0.026443	C20orf78
3	136487489	136624734	236	3	277	1.9315	0.026711	SLC35G2
4	48435360	48541213	128	7	275	1.9313	0.026725	SLC10A4
20	33242094	33351243	136	9	271	1.9304	0.026777	TP53INP2
20	18744370	18845033	149	18	273	1.9301	0.026797	SCP2D1
X	62804847	63055426	3	2	259	1.9287	0.026882	ARHGEF9
6	83853098	83958651	165	11	273	1.9279	0.026936	RWDD2A
10	120015401	120151840	160	21	272	1.9278	0.026941	FAM204A
3	135634515	135916733	116	4	275	1.9274	0.026965	PPP2R3A
4	186270694	186397139	204	20	274	1.9266	0.027015	UFSP2
12	27569743	27705118	310	10	274	1.9266	0.027017	SMCO2
16	66466775	66569747	133	9	271	1.9265	0.027019	AC132186.1
18	72113051	72238366	195	19	273	1.9238	0.027191	CNDP2
16	66453715	66601215	204	12	271	1.923	0.027243	RP11-403P17.5
17	3461556	3589616	54	13	274	1.9228	0.027254	SHPK
17	3418738	3589543	83	22	274	1.9226	0.027267	SHPK
11	102138215	102260134	88	5	274	1.9223	0.027281	BIRC3
6	71327479	71621718	395	15	273	1.9217	0.027324	SMAP1
11	113553909	113694533	250	17	275	1.9209	0.027369	ZW10
1	186294890	186440510	190	12	276	1.9209	0.027372	C1orf27
4	89249891	89414263	140	22	270	1.9207	0.027386	HERC6
5	140430234	140533406	175	9	276	1.9185	0.027522	PCDHB3
4	122002563	122198621	181	21	275	1.918	0.027557	TNIP3
X	19974831	20185035	13	1	275	1.9162	0.02767	MAP7D2
1	87120259	87263867	166	8	274	1.9157	0.0277	SH3GLB1
4	165825598	165948820	400	11	274	1.9157	0.027701	TRIM61
X	134816214	134924614	72	3	276	1.9149	0.027752	CT45A2
6	31464647	31576606	424	24	275	1.913	0.027872	NFKBIL1
4	1000038	1157350	25	7	274	1.9121	0.027933	RNF212
11	51465282	51566211	391	13	272	1.9118	0.027949	OR4C46
6	35491362	35746360	455	30	272	1.911	0.027999	FKBP5
3	40497483	40610227	174	15	271	1.9108	0.028014	ZNF620
4	165828100	165930273	343	10	274	1.9104	0.028044	FAM218A
8	101095588	101208028	219	14	276	1.9085	0.02816	FBXO43
12	8612071	8724962	187	21	272	1.9078	0.028207	CLEC4D
1	116469119	116662675	206	11	275	1.9073	0.028244	SLC22A15
6	74121301	74268959	251	17	273	1.9072	0.028246	MTO1
12	7024490	7129988	41	6	271	1.9061	0.028318	PHB2
9	104246133	104375622	170	13	273	1.9055	0.028358	RNF20
18	33502046	33609241	160	3	275	1.9047	0.028411	C18orf21
10	123666603	123784732	406	18	274	1.9034	0.028492	NSMCE4A
17	1273983	1416456	34	10	274	1.9026	0.028545	CRK
10	52449078	52626255	309	8	273	1.9025	0.028554	ASAH2B
1	53342901	53567375	613	13	275	1.9021	0.02858	SCP2
11	113618596	113796292	277	13	274	1.8998	0.028729	USP28
1	57410451	59062406	3326	181	275	1.8985	0.028816	DAB1
16	34206507	34307278	15	5	269	1.8981	0.028843	CTD-2144E22.5
3	161012580	161140668	202	11	275	1.8975	0.02888	SPTSSB
5	141626	245468	25	3	274	1.8972	0.0289	LRRC14B
1	884342	985552	176	16	270	1.8969	0.028921	HES4
12	7022408	7155520	47	6	272	1.8962	0.02897	EMG1
19	55034387	55149027	208	14	273	1.8946	0.029075	LILRA2
3	138687873	138789768	123	9	275	1.8929	0.029185	PRR23B
1	201874619	201989789	301	34	272	1.8929	0.029189	TIMM17A
3	71770807	71884357	216	22	271	1.8921	0.029236	PROK2
6	32855141	32970899	347	27	276	1.8917	0.029268	XXbac-BPG181M17.5
15	40936972	41074354	211	11	275	1.8904	0.029355	RAD51
1	226282380	226424431	257	16	270	1.8901	0.02937	ACBD3
18	33514350	33697539	292	12	272	1.8894	0.029418	RPRD1A
11	113508272	113627095	222	14	276	1.8891	0.029438	TMPRSS5
9	37532643	37642639	151	10	275	1.8883	0.029491	TOMM5
21	40702170	40850454	224	13	273	1.888	0.029512	WRB
8	101120134	101321506	346	11	276	1.8876	0.02954	SPAG1
6	32886437	32999282	317	32	275	1.8873	0.02956	BRD2
14	23249088	23354246	199	26	272	1.8866	0.029609	MRPL52
X	38610685	38715790	65	6	274	1.8845	0.029749	MID1IP1
X	63394187	63665333	3	1	268	1.8842	0.029772	MTMR8
5	90373	240085	26	4	274	1.8838	0.029793	PLEKHG4B
12	6899118	7006557	229	27	272	1.8837	0.029806	GNB3
3	148533043	148664983	304	17	274	1.883	0.029849	CPA3
1	164474821	164918533	838	84	273	1.8826	0.029879	PBX1
1	26076667	26194713	121	10	271	1.8824	0.029888	SEPN1
12	64748130	64894907	227	16	274	1.8817	0.029938	XPOT
6	149489777	149782749	750	30	274	1.8799	0.030064	TAB2
4	78584541	78790769	233	11	274	1.8787	0.030143	CNOT6L
15	80203231	80313788	270	20	272	1.8783	0.030173	BCL2A1
19	55475073	55599632	418	24	271	1.8779	0.030199	GP6
19	16949671	17053417	109	13	272	1.8777	0.030212	F2RL3
X	135017598	135179423	136	9	275	1.8771	0.030254	SLC9A6
14	23255766	23368236	201	25	272	1.8766	0.030289	MMP14
16	21558539	21718794	197	11	272	1.8748	0.03041	METTL9
11	55289604	55390536	244	13	276	1.8724	0.030578	OR4C16
14	92196095	92383880	341	24	275	1.8712	0.03066	TC2N
10	95301444	95411501	220	30	273	1.8689	0.030821	RBP4
17	52979263	53096146	322	15	276	1.8688	0.030822	COX11
17	74082414	74187380	145	13	273	1.8667	0.030974	FOXJ1
5	168356	306815	28	4	275	1.8665	0.030986	SDHA
2	63765743	63884331	47	4	274	1.8665	0.030987	MDH1
5	146986	268330	28	4	275	1.866	0.031022	CCDC127
13	114189013	114345785	356	13	274	1.8639	0.031168	TFDP1
X	134797185	134907354	75	3	276	1.8632	0.031219	CT45A1
17	41426327	41528505	167	13	267	1.8626	0.031256	ARL4D
16	21602609	21713981	191	11	272	1.8616	0.031327	IGSF6
6	46711127	46857515	190	13	271	1.8608	0.031388	MEP1A
10	91140051	91366398	408	39	274	1.8605	0.031406	SLC16A12
4	119556523	119686588	165	10	274	1.8602	0.03143	METTL14
4	186316336	186442913	224	19	273	1.8598	0.031454	CCDC110
2	238717536	238870756	325	48	269	1.859	0.03151	RAMP1
6	44044651	44173256	267	22	273	1.8583	0.031563	TMEM63B
19	311750	426013	62	26	273	1.856	0.031726	THEG
1	227866240	228018927	242	19	275	1.8549	0.031806	SNAP47
19	6363359	6474805	149	12	271	1.8543	0.031848	KHSRP
19	54246857	54377648	253	23	268	1.8543	0.031848	NLRP12
1	156813490	156936226	157	10	273	1.854	0.031872	PEAR1
X	13003737	13112801	96	3	273	1.8539	0.031877	FAM9C
15	100297228	100467353	605	29	275	1.8538	0.031886	CTD-2054N24.2
3	28233075	28416633	307	11	275	1.8532	0.031929	CMC1
1	845967	951095	268	20	271	1.8531	0.031935	KLHL17
15	23634645	23742381	11	4	275	1.853	0.031942	GOLGA6L2
9	104303897	104407283	142	14	274	1.8488	0.032243	PPP3R2
X	13286770	13388518	43	2	274	1.8488	0.032244	ATXN3L
6	161073270	161224347	244	11	272	1.8487	0.03225	PLG
1	114189453	114352111	189	9	275	1.8479	0.032305	PHTF1
9	116119515	116222952	120	17	270	1.8467	0.032395	POLE3
9	135418384	135595788	273	18	275	1.8466	0.032399	DDX31
15	40836218	41006540	383	11	276	1.8455	0.032484	CASC5
20	32818074	32949608	143	7	274	1.8452	0.032501	AHCY
5	68738119	68903931	105	8	269	1.8442	0.032574	OCLN
14	21442268	21554435	230	41	272	1.8441	0.032583	TPPP2
1	114387370	114497823	134	14	275	1.8439	0.032598	AP4B1
4	78733674	78923944	286	6	275	1.8436	0.032622	MRPL1
17	1132957	1254281	62	20	275	1.8434	0.032635	TUSC5
11	54979658	55088595	256	9	275	1.8403	0.032865	TRIM48
6	32866390	32986871	355	33	275	1.8397	0.032904	HLA-DMA
17	1317392	1446106	34	10	274	1.8391	0.032952	MYO1C
17	79808621	79910781	91	8	271	1.8386	0.032987	NPB
2	241808202	241982728	576	34	271	1.8383	0.033007	AC104809.3
X	150682094	150895211	53	7	271	1.8383	0.033012	PASD1
5	135498999	135782730	519	17	275	1.8373	0.033079	TRPC7
13	19706173	19811496	14	4	277	1.8369	0.033109	RP11-408E5.4
18	48036448	48308194	465	50	274	1.8355	0.033218	MAPK4
12	6903957	7011230	241	25	272	1.8354	0.033222	CDCA3
11	72925550	73059662	28	11	270	1.8353	0.033227	P2RY6
18	3211907	3328282	38	12	276	1.8342	0.03331	MYL12B
X	134912849	135021244	65	2	276	1.8339	0.033334	CT45A6
11	118159669	118263459	165	7	274	1.8336	0.033354	CD3D
20	18518537	18794561	697	17	275	1.832	0.033473	DTD1
13	41981695	42095018	207	13	274	1.8317	0.0335	RGCC
6	31498302	31600299	227	28	275	1.8316	0.033505	LTB
X	37800070	37900569	160	10	276	1.831	0.033552	CXorf27
8	88994237	89390254	432	32	275	1.8271	0.033846	MMP16
6	29291200	29393068	232	21	276	1.8251	0.033989	OR12D3
3	196183748	196292237	190	9	273	1.8243	0.034051	SMCO1
8	142167265	142368404	391	32	272	1.8233	0.034129	SLC45A4
5	50628921	50740564	106	3	276	1.8221	0.034217	ISL1
6	106909730	107068326	663	36	275	1.8202	0.034362	AIM1
11	239135	346107	42	17	275	1.8195	0.03442	ATHL1
1	235244949	235541534	374	4	272	1.8194	0.034429	ARID4B
6	52235106	52437892	367	16	275	1.8186	0.034487	EFHC1
12	22728009	22893599	168	20	274	1.8175	0.034573	ETNK1
6	132993926	133105904	287	19	275	1.8148	0.034777	VNN3
8	41336725	41452565	217	13	274	1.8125	0.034951	GINS4
6	56861347	56970023	83	5	276	1.8116	0.035022	KIAA1586
20	22966057	23067314	205	20	273	1.8107	0.035094	SSTR4
14	77810364	77939860	92	4	275	1.8094	0.035194	NOXRED1
15	80075927	80239721	385	16	275	1.8092	0.035208	MTHFS
1	157594111	157720647	302	11	276	1.8091	0.035215	FCRL3
9	80281003	80696374	550	13	272	1.809	0.035227	GNAQ
1	109802192	109990573	37	5	263	1.8083	0.035278	SORT1
12	7832011	7954201	425	43	272	1.808	0.035302	CLEC4C
4	4299867	4470785	52	20	277	1.8076	0.035331	NSG1
13	19697910	19805992	12	3	276	1.8064	0.035428	TUBA3C
4	188962427	189080757	395	25	272	1.8049	0.035546	TRIML2
5	140451581	140555201	189	10	276	1.8039	0.035625	PCDHB4
6	31462239	31566204	455	24	275	1.8036	0.035645	ATP6V1G2
3	36703913	36831352	169	29	274	1.8031	0.035689	DCLK3
9	12635439	12760290	171	10	273	1.8026	0.035725	TYRP1
2	101837681	101975163	209	11	274	1.8022	0.035761	RNF149
5	140380979	140483512	138	6	277	1.8006	0.035881	PCDHB1
6	43918317	44023695	287	30	271	1.8006	0.035882	C6orf223
17	28834130	28940511	128	4	275	1.8001	0.03592	TBC1D29
5	172609112	172712360	157	16	269	1.7997	0.035953	NKX2-5
6	74175473	74283520	221	16	273	1.7989	0.036021	EEF1A1
12	6846024	6979974	268	33	272	1.7968	0.036182	CD4
20	31699574	31819218	154	8	274	1.7954	0.036293	BPIFA2
9	4612298	4715256	45	15	276	1.7949	0.036333	PPAPDC2
8	99079525	99222062	230	34	271	1.794	0.036405	POP1
7	74329083	74488803	18	2	271	1.7939	0.036418	GATSL1
14	77832741	77933115	68	3	275	1.7937	0.036428	FKSG61
5	141438070	141584005	385	17	274	1.7932	0.036472	NDFIP1
14	25228862	25569503	836	43	275	1.7928	0.036503	STXBP6
5	52033774	52149880	396	25	275	1.7907	0.036668	PELO
1	201901500	202025275	286	27	269	1.7886	0.036839	RNPEP
12	76695577	77003589	385	11	276	1.7884	0.036854	OSBPL8
10	121435609	121638652	287	17	273	1.7875	0.036929	INPP5F
1	89596831	89714615	129	6	273	1.7864	0.037019	GBP4
3	137730832	137884660	220	7	275	1.7862	0.03703	DZIP1L
6	29314416	29415448	239	22	276	1.7836	0.037241	OR12D2
6	134160276	134266691	133	13	275	1.7832	0.037276	TCF21
7	12560203	12743228	435	40	273	1.7823	0.037354	SCIN
12	53670362	53789099	77	4	275	1.7806	0.037485	SP7
8	142214664	142316916	233	23	273	1.7805	0.037501	RP11-10J21.3
9	791690	1019090	111	28	277	1.7801	0.037534	DMRT1
X	134240461	134355322	22	2	272	1.7796	0.037572	CT55
5	140982968	141111788	145	22	273	1.7777	0.037723	ARAP3
2	110250559	110421783	382	17	272	1.7777	0.037724	45910
1	29513028	29703325	254	18	274	1.7772	0.037766	PTPRU
6	133511736	133903258	957	39	275	1.7757	0.037893	EYA4
12	48097699	48226536	157	17	272	1.775	0.037946	SLC48A1
16	3500924	3639048	22	7	276	1.7749	0.037955	CLUAP1
19	55552281	55678927	316	35	271	1.7747	0.037971	PPP1R12C
14	69204377	69313190	183	16	271	1.7741	0.03802	ZFP36L1
X	134994229	135106222	76	5	275	1.7721	0.03819	MMGT1
8	7996158	8096331	31	3	264	1.772	0.038199	LRLE1
3	148458889	148627974	375	19	276	1.7692	0.038432	CPB1
19	56734138	56871819	231	33	270	1.769	0.038445	AC006116.20
8	146105744	146226274	213	13	272	1.7685	0.038489	ZNF16
21	40767781	40937433	373	15	275	1.7681	0.038523	SH3BGR
11	101868174	102005291	201	11	273	1.7676	0.038561	C11orf70
1	152331719	152436739	152	8	275	1.7672	0.038596	CRNN
7	93501011	93607922	183	17	274	1.767	0.038618	GNG11
7	986622	1227896	67	11	275	1.7669	0.038621	C7orf50
9	32516787	32618619	122	14	272	1.7653	0.038759	GVQW1
16	66491906	66636447	213	7	273	1.7643	0.038839	TK2
14	91286799	91576980	382	21	274	1.7633	0.038926	RPS6KA5
12	104559557	104794061	451	16	273	1.7632	0.038936	TXNRD1
11	645428	755028	23	5	275	1.7627	0.038978	TMEM80
15	101790818	102115405	959	89	272	1.7623	0.039012	PCSK6
17	33688079	33810302	255	26	272	1.7623	0.039012	SLFN12
18	12941361	13175051	607	21	275	1.7608	0.039139	CEP192
3	196145654	196280639	209	12	272	1.7603	0.039175	RNF168
1	152271211	152382482	154	7	274	1.7599	0.039211	FLG2
17	3489762	3614836	48	12	274	1.7596	0.039239	CTNS
7	140724032	141230180	589	49	273	1.7586	0.039326	TMEM178B
9	5181419	5285304	165	4	273	1.7577	0.039397	INSL4
1	16033102	16163089	142	14	272	1.7575	0.039419	FBLIM1
1	235440665	235557847	175	3	268	1.7571	0.03945	GGPS1
3	10315707	10799716	940	72	272	1.757	0.039459	ATP2B2
20	22976270	23080378	205	23	273	1.7568	0.039473	THBD
3	123159667	123354032	277	11	273	1.7566	0.039492	PTPLB
10	124171041	124324424	476	28	274	1.7566	0.039493	HTRA1
1	811264	916445	267	20	269	1.7562	0.039526	AL645608.1
7	112668386	112777833	80	4	276	1.7557	0.039572	GPR85
3	107191783	107580171	117	10	276	1.7542	0.0397	BBX
16	3493484	3595480	20	6	276	1.7539	0.039727	C16orf90
11	102397566	102546063	509	31	275	1.7537	0.039738	MMP20
1	94564544	94790624	339	25	275	1.7536	0.039748	ARHGAP29
3	157764948	157874292	174	8	276	1.7531	0.039796	SHOX2
2	101574079	101919328	665	43	273	1.7524	0.039853	TBC1D8
4	110719358	110843471	360	22	275	1.752	0.039888	LRIT3
5	149815381	149987773	394	19	272	1.7512	0.039958	NDST1
8	38318352	38436180	239	27	275	1.751	0.039974	C8orf86
6	74073238	74211999	218	21	274	1.7485	0.040188	MB21D1
1	810260	929955	279	22	270	1.7481	0.040225	SAMD11
2	170451935	170600943	476	19	275	1.7462	0.040384	CCDC173
14	21450977	21552054	199	40	272	1.745	0.040493	RP11-998D10.1
14	21450979	21552944	199	40	272	1.745	0.040493	RNASE13
1	91676323	91920426	408	17	274	1.7442	0.040564	HFM1
5	125885960	126012944	210	17	271	1.744	0.040583	PHAX
X	134921374	135045220	83	2	276	1.7428	0.040687	SAGE1
22	21849646	21955750	69	3	275	1.7423	0.040726	RIMBP3C
1	233990679	234510262	1106	75	274	1.7413	0.040814	SLC35F3
2	3529574	3645547	17	5	271	1.741	0.040846	RP13-512J5.1
9	100911311	101067915	480	32	273	1.7407	0.040865	TBC1D2
19	58689960	58838815	248	17	271	1.7405	0.040883	ZNF544
11	118165059	118275876	156	7	274	1.7403	0.040899	CD3G
8	15915387	16474999	1507	42	274	1.7401	0.040924	MSR1
2	127755603	127914931	495	44	274	1.7394	0.040986	BIN1
12	8635901	8743559	219	21	272	1.7389	0.041028	CLEC4E
20	31773091	31873387	134	9	274	1.7385	0.041063	AL121901.1
17	27891774	27999925	55	5	268	1.7382	0.041089	CORO6
2	202191930	202366302	234	9	275	1.7375	0.041152	TRAK2
20	55693804	55891685	283	16	274	1.7374	0.041154	BMP7
12	53150333	53258335	310	24	274	1.7362	0.041262	KRT4
9	115463118	115693951	523	21	276	1.7362	0.041265	SNX30
22	50664103	50764350	264	26	265	1.7349	0.041376	AL022328.1
3	138672804	138775110	131	12	276	1.7334	0.041512	PRR23A
15	48433736	48545953	112	14	275	1.7323	0.041613	CTXN2
14	103516481	103626896	208	18	266	1.7322	0.041619	EXOC3L4
14	32364059	32469588	238	25	271	1.7317	0.041659	RP11-187E13.1
16	71265292	71373618	308	17	275	1.7312	0.04171	CMTR2
11	94389597	94659918	379	21	275	1.7311	0.041713	AMOTL1
18	49816542	51107784	3126	82	275	1.7308	0.041745	DCC
9	114343666	114482509	360	24	274	1.73	0.041814	DNAJC25-GNG10
7	74391226	74540064	25	2	269	1.7298	0.041837	WBSCR16
7	74458364	74615623	25	2	269	1.7298	0.041837	GTF2IRD2B
1	94408393	94636688	492	54	274	1.7292	0.041884	ABCA4
9	114343632	114482508	361	24	274	1.7288	0.041921	DNAJC25
1	158273254	158377343	149	14	274	1.7283	0.041967	CD1E
5	98140908	98312240	72	7	275	1.7273	0.042057	CHD1
15	82585130	82691706	1	1	274	1.7271	0.042072	GOLGA6L10
7	27171129	27274842	92	10	272	1.7262	0.042156	HOXA11
1	54332247	54461602	190	13	276	1.7258	0.042188	HSPB11
1	898803	999920	138	12	269	1.7257	0.0422	ISG15
2	109100857	109353702	164	2	276	1.7238	0.042372	LIMS1
17	79808841	79919340	109	9	272	1.7229	0.042454	PCYT2
1	153550402	153654513	112	4	272	1.7221	0.042525	S100A1
22	23980323	24091363	261	7	274	1.7219	0.042548	RGL4
2	10035341	10192411	482	27	274	1.7215	0.042582	GRHL1
3	63946225	64059658	122	9	270	1.721	0.042624	PSMD6
13	44348045	44503827	481	27	274	1.7209	0.042631	CCDC122
11	114078509	114234007	290	34	272	1.7196	0.042752	NNMT
11	124453009	124615603	190	15	274	1.7193	0.04278	SIAE
1	54306912	54426759	219	14	276	1.7192	0.042791	DIO1
7	1071844	1183451	30	7	276	1.7191	0.042798	GPER1
3	98166756	98291910	224	32	273	1.7184	0.042859	CLDND1
8	26321791	26565694	455	27	275	1.7182	0.042879	DPYSL2
1	153556525	153668782	113	4	272	1.7173	0.042962	CHTOP
1	153541263	153656568	114	4	272	1.7171	0.042977	S100A13
9	37435932	37553694	181	7	275	1.7167	0.04302	POLR1E
11	55320830	55421874	121	9	277	1.7166	0.043024	OR4C11
4	119151193	119324158	295	15	276	1.7162	0.043064	PRSS12
5	125917414	126021979	168	11	271	1.7158	0.043096	C5orf48
12	104647517	104748980	167	7	273	1.7156	0.043119	EID3
X	130357480	130583677	264	17	271	1.7132	0.04334	IGSF1
X	62517107	62621223	8	3	268	1.7131	0.043344	SPIN4
7	1034212	1148897	37	8	275	1.7118	0.043463	GPR146
17	67024843	67188029	234	13	275	1.7117	0.043477	ABCA6
2	86897296	87055164	191	10	276	1.7104	0.043592	RMND5A
3	145732358	145834156	274	9	276	1.7104	0.0436	AC107021.1
17	1682996	1853376	60	21	276	1.7097	0.043661	RPA1
19	58281087	58420309	202	11	270	1.7092	0.043707	CTD-2583A14.10
13	57665052	57768073	123	7	273	1.7089	0.043735	PRR20A
15	40811499	40916659	269	9	276	1.7084	0.043785	RPUSD2
1	186362698	186480254	106	6	275	1.7072	0.043893	PDC
12	53723960	53860230	142	4	273	1.7069	0.043923	SP1
19	58208164	58319527	180	11	273	1.7057	0.04403	ZNF776
1	116192628	116361402	515	20	275	1.7046	0.044135	CASQ2
1	43716664	43838779	109	14	274	1.7041	0.044181	TIE1
13	57671622	57774643	108	7	273	1.7041	0.044185	PRR20B
1	44407031	44512200	105	14	273	1.704	0.044194	CCDC24
18	68247755	68367980	162	11	274	1.7034	0.044243	GTSCR1
2	3572795	3678509	31	10	274	1.7032	0.044263	RPS7
19	6162966	6329959	390	21	273	1.7021	0.044365	MLLT1
11	94102895	94277074	382	17	275	1.702	0.044379	MRE11A
X	103361301	103490583	57	4	274	1.7012	0.044456	FAM199X
10	25087536	25291533	382	25	273	1.7011	0.044459	PRTFDC1
2	232736530	232841113	113	15	273	1.7003	0.044533	NPPC
10	75454120	75581919	144	10	276	1.7003	0.044533	SEC24C
5	73873234	73987249	199	26	272	1.7003	0.044534	ENC1
10	126580692	126726758	217	6	275	1.7002	0.044548	ZRANB1
9	77062281	77358093	408	30	275	1.6995	0.044612	RORB
6	32673875	32781311	1759	21	275	1.6991	0.044646	HLA-DQB2
9	5081979	5235668	319	6	272	1.6991	0.044654	INSL6
1	210356144	210469976	273	15	274	1.698	0.044756	SERTAD4
1	198442352	198560075	229	16	274	1.6967	0.044872	ATP6V1G3
19	58281099	58420018	199	11	270	1.6966	0.044886	ZNF587B
18	34309987	34459158	66	7	274	1.6963	0.044918	TPGS2
19	58231023	58381307	238	11	272	1.6958	0.04496	ZNF586
1	153581130	153684306	107	3	271	1.6956	0.044977	SNAPIN
1	153584512	153693524	103	3	271	1.6953	0.045006	ILF2
3	32472804	32594900	226	21	271	1.6952	0.045018	CMTM6
5	140464800	140567703	187	10	275	1.6941	0.045127	PCDHB5
7	123419037	123567532	161	11	274	1.694	0.045136	HYAL4
12	21738276	21960791	176	5	273	1.6939	0.045146	LDHB
5	141321314	141442606	114	16	272	1.6936	0.045166	GNPDA1
12	48053517	48169350	170	15	274	1.6936	0.045167	ENDOU
9	104185453	104345819	217	19	273	1.6929	0.045238	TMEM246
10	75481935	75582378	119	9	277	1.6928	0.045242	AC022400.2
1	956346	1059687	156	6	271	1.6927	0.045261	RNF223
1	24595812	24740972	221	12	273	1.6925	0.045274	GRHL3
5	169730491	170213636	846	90	274	1.6925	0.045277	KCNIP1
20	43520771	43639127	153	17	275	1.6922	0.0453	TOMM34
1	153536731	153639462	98	4	272	1.6917	0.045353	S100A14
4	44125926	44500824	574	30	274	1.6912	0.045395	KCTD8
7	1141707	1250395	30	8	275	1.6909	0.045427	ZFAND2A
20	31773801	31881115	138	10	274	1.6909	0.045431	BPIFA1
1	967198	1101741	182	8	267	1.6908	0.045433	C1orf159
3	145737227	145931440	421	15	275	1.6907	0.045443	PLOD2
20	25001521	25112996	66	6	271	1.6902	0.045497	VSX1
11	644438	777727	29	7	274	1.6896	0.045549	EPS8L2
2	46470806	46663836	377	44	271	1.6894	0.045567	EPAS1
3	98166448	98267496	177	23	273	1.6887	0.045642	OR5K2
2	86197339	86383278	422	13	276	1.6882	0.04569	POLR1A
7	4847364	4951625	34	10	277	1.6881	0.045693	PAPOLB
8	109163445	109497562	726	9	276	1.6875	0.045751	EIF3E
2	86283305	86419280	321	10	276	1.6874	0.045766	PTCD3
1	153529362	153635621	94	4	272	1.6873	0.045775	S100A16
17	28754380	28904610	132	3	275	1.6871	0.045797	GOSR1
1	235244498	235374772	102	5	272	1.6867	0.045828	RBM34
3	136615072	136779927	353	17	275	1.6865	0.045854	IL20RB
12	48078455	48214823	175	18	273	1.6854	0.045959	RAPGEF3
X	13739150	14006757	365	36	273	1.6849	0.046001	GPM6B
3	130519439	130785556	412	28	275	1.6843	0.046066	ATP2C1
2	232775955	233259060	441	14	271	1.6832	0.04617	DIS3L2
15	51689908	51965030	505	15	275	1.682	0.04628	DMXL2
11	51361378	51462448	318	11	272	1.6815	0.046333	OR4A5
8	99389250	99495076	114	15	275	1.6812	0.046361	KCNS2
20	18397771	18515287	233	15	275	1.6811	0.046368	POLR3F
8	124182196	124303638	60	4	270	1.6811	0.046374	C8orf76
4	57464155	57598065	363	30	271	1.6786	0.046611	HOPX
17	33712115	33825856	250	31	273	1.6778	0.046697	SLFN13
10	61736056	62543248	1650	56	274	1.6776	0.046711	ANK3
5	5370777	5540347	386	30	272	1.677	0.04677	KIAA0947
4	44634217	44778612	392	9	277	1.6767	0.0468	GNPDA2
7	6743740	6888996	165	7	270	1.6744	0.047023	RSPH10B2
1	53477854	53601174	503	20	275	1.6742	0.04705	PODN
2	240273130	240374058	165	27	274	1.6735	0.047119	AC062017.1
22	50652142	50759196	274	27	266	1.6733	0.047137	MAPK11
22	24126690	24231315	394	22	275	1.6732	0.047141	DERL3
6	43424707	43528424	22	5	275	1.6711	0.047355	LRRC73
7	27183122	27289725	97	10	272	1.6704	0.047425	HOXA13
14	50250810	50361552	9	2	267	1.6701	0.047445	AL627171.1
4	20204883	20672184	746	70	274	1.6695	0.047512	SLIT2
8	41736997	41959508	268	10	273	1.6693	0.047529	KAT6A
2	109015017	109175871	236	2	276	1.6677	0.04769	GCC2
12	53133469	53239901	266	26	274	1.6674	0.047719	KRT3
1	111009839	111111797	216	30	274	1.6668	0.047775	KCNA10
6	88056840	88159467	259	8	275	1.6662	0.047833	C6orf164
8	91920865	92047485	146	7	275	1.6661	0.047849	C8orf88
15	40978082	41098049	161	11	274	1.666	0.047859	RMDN3
17	43281760	43389479	150	18	271	1.6659	0.047864	SPATA32
1	829584	944689	306	24	270	1.6658	0.047875	NOC2L
8	81830045	82074303	352	37	272	1.6657	0.047889	PAG1
4	93175550	94745707	2511	68	274	1.6651	0.047951	GRID2
12	98829322	98947633	196	11	274	1.6649	0.047964	RP11-181C3.1
7	101206605	101322576	164	15	275	1.6638	0.048079	MYL10
14	21916277	22029517	210	22	273	1.6637	0.048085	METTL3
1	228238427	228343112	103	11	275	1.6635	0.048108	C1orf35
9	103139438	103263511	118	4	274	1.6631	0.048144	MSANTD3
11	3058346	3237969	69	20	273	1.6622	0.048238	OSBPL5
2	3542383	3656206	22	7	273	1.6619	0.048271	RNASEH1
14	73691815	73980348	347	15	271	1.6617	0.048289	NUMB
17	27866787	27991779	67	8	269	1.6616	0.0483	ANKRD13B
6	31503901	31606686	231	29	275	1.6614	0.048318	LST1
9	74616292	74737733	231	25	273	1.6611	0.048348	C9orf57
6	88004567	88125181	352	10	275	1.6595	0.048512	C6orf163
2	164399906	164642522	256	28	271	1.6594	0.048519	FIGN
6	57003607	57137078	106	10	274	1.659	0.048556	RAB23
21	37479080	37716572	499	31	273	1.6589	0.048572	DOPEY2
20	4652556	4759106	41	14	277	1.6588	0.048578	PRND
19	41254901	41364338	139	12	270	1.6574	0.048721	EGLN2
14	24357940	24459196	135	15	265	1.6569	0.048769	DHRS4-AS1
2	103186166	103377777	308	22	274	1.6569	0.04877	SLC9A2
11	18577948	18706338	270	20	271	1.6566	0.048799	SPTY2D1
16	84161458	84270669	347	37	271	1.6559	0.048867	TAF1C
1	151286778	151395209	109	13	272	1.655	0.048959	SELENBP1
2	202102994	202272121	291	10	275	1.6545	0.049018	ALS2CR12
1	153601113	153716468	90	4	271	1.6533	0.04913	NPR1
14	96672161	96785304	304	28	274	1.6533	0.049131	BDKRB1
1	228820824	228932416	193	16	273	1.653	0.04917	RHOU
9	74476426	74650970	177	22	272	1.6527	0.049191	C9orf85
1	152749949	152850573	99	7	273	1.6526	0.049205	LCE1A
7	107153929	107268906	172	9	276	1.6514	0.049332	DUS4L
9	35440124	35611895	169	12	272	1.6513	0.049339	RUSC2
7	140340577	140472590	127	5	275	1.6507	0.049402	NDUFB2
15	82672223	82781338	2	1	272	1.6507	0.049403	GOLGA6L9
6	44076548	44202139	227	30	272	1.6506	0.049415	CAPN11
7	155039486	155151945	348	26	268	1.6499	0.049486	INSIG1
1	186230784	186394825	260	12	276	1.649	0.049577	TPR
2	228685770	228839060	385	16	275	1.6487	0.049602	DAW1
6	43427440	43547323	22	5	275	1.6487	0.049607	POLR1C
5	95676119	95819847	233	22	275	1.6486	0.049616	PCSK1
22	43181418	43461151	396	14	273	1.6482	0.049653	PACSIN2
7	104701151	105089755	542	12	274	1.6478	0.049698	SRPK2
9	136347286	136490641	282	27	272	1.6475	0.049723	ADAMTSL2
21	39701949	40083704	934	79	274	1.6474	0.049734	ERG
10	83585070	84796935	2319	122	274	1.6473	0.049743	NRG3
14	24372795	24488488	159	17	262	1.6469	0.049793	DHRS4
5	134313425	134420503	120	12	273	1.6463	0.049848	PITX1
13	32263674	32427009	294	15	274	1.6461	0.049868	RXFP2
11	120332468	120909613	867	79	271	1.6458	0.049904	GRIK4
11	263506	365272	39	18	274	1.6456	0.049919	IFITM1
